# Supplementary material for: The acidified drinking water-induced changes in the behavior and gut microbiota of wild-type mice depend on the acidification mode
Source: Sci Rep. 2021 Feb 3;11:2877. doi: 10.1038/s41598-021-82570-0 (PMC7858586; doi:10.1038/s41598-021-82570-0)
Supplement: Supplementary file 1 — Supplementary Tables. [file 41598_2021_82570_MOESM1_ESM.xlsx]

## Sheet: Supplementary Table 1
P values were calculated using unpaired t-test with Benjamini-Hochberg correction for multiple testing
Supplementary Table 1. Fecal metabolites altered by HCl-acidified drinking water (n=6 mice).
Compound	p value	Fold Change (FC)	Log2 FC	Mass	Retention Time	Ionization Mode	CAS Number	HMP ID	KEGG ID	LMP ID	MS1 Composite Spectrum
(2S)-5,7,3',4'-Tetrahydroxyflavanone 6-C-glucoside	0.00112297	-2.67642	-1.4203	450.113	3.659	HILIC-				LMPK12140371	(449.106, 61268.22)(450.1093, 10367.44)
(2S)-5,7,3',4'-Tetrahydroxyflavanone 6-C-glucoside Esi-5.035002	0.000676961	-2.83433	-1.50301	450.113	5.035	HILIC-				LMPK12140371	(449.106, 41579.0)(450.1093, 6974.79)
(2S,5S)-trans-Carboxymethylproline	0.000128001	2.19095	1.13155	173.069	2.029	HILIC+			C17366		(196.0658, 1014.58)(174.0758, 74425.18)(175.0766, 10393.9)(176.0758, 1433.67)(191.1036, 7037.38)(192.1053, 313.62)
(E)-2-Butenyl-4-methyl-threonine	0.00534186	2.01349	1.0097	187.121	5.881	C18+	81135-57-1		C12029		(210.1127, 8001.82)(211.1124, 572.72)(188.1281, 11220.64)(189.1319, 1710.88)(392.2563, 1492.49)
(R)-2,3-Dihydroxy-3-methylpentanoate Esi-2.1539996	0.000562772	2.63176	1.39603	148.073	2.154	HILIC-			C06007		(147.0661, 29908.24)(148.0696, 2008.34)
(S)-2-(Hydroxymethyl)glutarate	0.00030897	2.60032	1.37869	208.058	1.219	C18-			C16390		(207.0512, 47146.75)(208.055, 4337.75)
1-(4'-Hydroxyphenyl)ethanol	0.00714537	80.9614	6.33916	138.068	4.752	C18-	2380-91-8		C13638		(137.0611, 51393.8)(138.0646, 4373.08)
1-(O-alpha-D-mannopyranosyl)-(1,3R,25S,27R)-octacosanetetraol	0.00213452	455.684	8.83189	637.521	1.052	HILIC+				LMFA13010016	(638.5269, 21945.02)(639.5271, 11934.1)
1,2-Benzoquinone	0.000171106	2.19884	1.13674	108.021	3.162	HILIC+	583-63-1	HMDB12133	C02351		(109.0284, 3015.88)(126.0547, 26714.21)(127.0559, 2187.08)
1alpha,25-dihydroxy-2beta-(6-hydroxyhexyl)vitamin D3 / 1alpha,25-dihydroxy-2beta-(6-hydroxyhexyl)cholecalciferol	7.61688e-05	1049.19	10.0351	516.411	1.068	HILIC+				LMST03020534	(539.3939, 1409.43)(517.4073, 6812.81)(518.3973, 2651.51)
1beta-hydroxy-3-epivitamin D3 / 1beta-hydroxy-3-epicholecalciferol	0.00049952	-679.724	-9.4088	400.333	1.96	HILIC+				LMST03020236	(423.3219, 847.64)(402.3378, 3568.55)
10-keto stearic acid	0.00111001	2.78606	1.47822	298.251	11.628	C18-				LMFA01060066	(333.2203, 7310.56)(334.2235, 1277.33)(297.244, 102089.33)(298.2472, 20294.73)(299.2505, 2358.18)
10-oxo-nonadecanoic acid	0.000332752	2.46333	1.30061	312.266	12.519	C18+				LMFA01060128	(335.2553, 17131.87)(336.2592, 3610.34)(313.2736, 42387.37)(314.2762, 9681.05)(315.2777, 1639.49)(330.3002, 1151.72)
11(S)-HEPE	2.28336e-05	2.10175	1.07159	318.217	11.238	C18+					(341.2066, 3714.46)(342.2109, 1391.04)(319.2244, 21966.35)(320.2279, 4876.6)
11-hydroperoxy-12,13-epoxy-9-octadecenoic acid	7.8677e-06	2.60235	1.37981	328.225	7.504	C18+					(351.2141, 36448.0)(352.2179, 7639.39)(329.2328, 3882.01)(330.2344, 866.96)(331.2235, 252.82)(346.2588, 18765.35)(347.2605, 1461.14)
11-hydroperoxy-12,13-epoxy-9-octadecenoic acid Esi+4.511999	0.00120351	244.852	7.93577	345.25	4.512	HILIC+					(346.2578, 5690.84)(347.2619, 1176.24)
11-methoxy-12,13-epoxy-9-octadecenoic acid	0.000791803	401.496	8.64924	348.227	11.722	C18+				LMFA01080007	(349.2347, 44789.34)(350.2385, 9939.11)
12-oxo-10Z-octadecenoic acid	8.36169e-06	2.30463	1.20453	296.235	11.286	C18-					(331.2047, 2480.17)(332.2072, 256.76)(295.2281, 49021.22)(296.2312, 10229.27)(297.2347, 1225.95)
12R,13S-epoxy-9S-hydroxy-10E-octadecenoic acid	0.000201122	2.07331	1.05194	312.229	1.124	HILIC-				LMFA02000013	(623.4479, 7529.99)(624.4498, 1988.43)(311.2221, 567325.06)(312.2255, 107577.4)
13(S)-HODE methyl ester 12.342996	0.00320117	136.091	7.08843	332.233	12.343	C18+	109837-85-6				(333.2406, 13246.21)(334.2435, 3109.76)
13,14-dihydro-15-keto Prostaglandin J2	2.18447e-05	3.31138	1.72743	334.212	10.073	C18+					(357.2011, 1729.77)(335.2192, 69243.95)(336.2225, 14222.54)
13,17-octadecadiynoic acid	4.54738e-06	3.29471	1.72015	276.209	11.598	C18+					(277.2162, 78911.33)(278.2195, 16639.82)(279.2277, 2809.92)
13-Deoxytedanolide	0.000508538	2.34071	1.22695	594.337	6.753	C18+	134455-11-1		C16861		(617.325, 6914.75)(618.3309, 2455.46)(595.3461, 211004.48)(596.3507, 59706.94)(597.354, 12920.34)(598.3566, 2259.41)
13-Phenyltridecanoic acid	5.80426e-06	2137.97	11.062	290.224	12.525	C18+				LMFA01140025	(291.2317, 7066.17)(292.2346, 1697.73)
13Z-octadecenoic acid	0.00372667	2.0621	1.04411	282.256	12.1	C18+				LMFA01030290	(283.2631, 50111.86)(284.2666, 12105.72)(285.2707, 892.56)(300.287, 1284.39)
14,15-HxA3-C(11S)	0.0027592	131.55	7.03946	643.305	3.664	HILIC+				LMFA03090008	(644.3171, 3598.78)(645.3214, 1677.89)
15-HETE-VA	4.75374e-08	3248.96	11.6658	477.286	5.426	HILIC+				LMFA08020152	(478.2922, 5435.36)(479.2946, 1775.89)
16-phenyl tetranor Prostaglandin E1	0.000970177	1213.84	10.2454	374.21	1.127	HILIC-					(747.4177, 2065.25)(373.2048, 354911.9)(374.2083, 72160.98)
16-phenyl tetranor Prostaglandin E1	0.000944891	305.077	8.25303	374.212	9.294	C18-					(373.2052, 12627.42)(374.2088, 2640.21)
18-oxo-Resolvin E1	0.00203123	2.29253	1.19694	348.193	1.062	HILIC-				LMFA03070044	(347.1917, 30675.49)(348.194, 6358.19)(393.1939, 45688.0)(394.1969, 9660.53)
18-oxo-Resolvin E1	0.00017379	706.325	9.46419	348.19	3.529	C18+				LMFA03070044	(371.1824, 1417.04)(349.1965, 7840.26)(350.2015, 1885.96)
19-Hydroxy-8-O-methyltetrangulol	0.000436485	1239.66	10.2757	334.085	2.318	HILIC-			C12400		(333.0778, 6088.56)(334.0803, 1295.21)(393.1015, 3460.87)
1-Naphthylacetylspermine Esi+11.424003	9.63336e-06	3.24538	1.69839	370.272	11.424	C18+	122306-11-0		C13674		(393.2614, 18315.91)(394.2661, 4929.47)(395.2717, 1231.91)(371.2787, 2862.69)(372.2762, 1097.13)(388.3033, 1218.26)(389.3073, 607.88)
1-Naphthylamine	4.49892e-05	2.83066	1.50114	143.072	4.451	HILIC+	134-32-7		C14790		(144.0807, 21609.98)(145.0846, 2558.43)(161.1072, 6746.73)
1-Naphthylamine	7.37596e-05	2.79052	1.48053	143.074	4.402	C18+	134-32-7		C14790		(144.0805, 18040.29)(145.0848, 2468.4)(161.1068, 5868.76)(162.1091, 1201.29)(304.176, 1713.65)
1-Nitro-5,6-dihydroxy-dihydronaphthalene	0.0032035	-2.32653	-1.21818	207.053	3.737	C18+			C14801		(230.0425, 76705.36)(231.0457, 9644.98)(232.0489, 1033.05)(437.0952, 2980.06)(208.0606, 21210.99)(209.0638, 2368.18)(225.0865, 633.9)
1-O-[2-(Acetylamino)-2-deoxy-alpha-D-glucopyranosyl]-D-myo-Inositol	0.00122445	2.01269	1.00912	383.142	0.983	C18+			C19784		(406.132, 89474.38)(407.1356, 16090.49)(789.2724, 415.26)(384.1502, 25121.23)(385.1533, 4842.65)(401.1654, 1688.76)
1-Phospho-alpha-D-galacturonate	0.00180177	-2.56975	-1.36163	320.014	2.782	HILIC-			C04037		(319.0068, 6788.75)(320.0083, 1628.78)
2 -(Butylamido)-4-hydroxybutanoic acid	0.000169274	3.02348	1.59621	189.101	0.963	C18+			C11843		(213.0901, 6983.17)(190.1076, 92445.2)(191.1078, 13704.61)(192.1037, 1076.19)(379.2001, 1372.51)
2-(6'-Methylthio)hexylmalic acid	0.00252738	2.10374	1.07295	264.105	7.405	HILIC+			C17226		(265.112, 1507428.5)(266.1153, 205075.2)(267.1103, 67937.57)
2-(6'-Methylthio)hexylmalic acid Esi-1.6489992	3.62853e-07	2.81967	1.49553	264.102	1.649	HILIC-			C17226		(263.0958, 13681.43)(264.0987, 1928.16)(323.1184, 37477.59)(324.1185, 6959.98)(309.1014, 59254.52)(310.1033, 10378.14)(311.0995, 4598.49)
2(R)-HPOT	0.00118215	204.741	7.67766	310.214	10.684	C18-			C16341		(309.207, 8317.04)(310.2108, 1509.45)
2,4,2',4'-Tetrahydroxychalcone	0.000286153	3.55653	1.83047	272.07	1.824	HILIC-				LMPK12120128	(272.0612, 61006.61)(331.0851, 6906.99)(317.0656, 3788.11)
2',4'-Dihydroxy-6'-methoxy-3',5'-dimethylchalcone	0.00018966	3.01629	1.59278	298.12	1.089	HILIC-				LMPK12120225	(297.113, 76135.05)(298.1161, 14430.0)(343.1212, 8731.29)(344.1276, 3746.89)
2',4'-Dihydroxy-6'-methoxy-3',5'-dimethylchalcone	0.000989143	3.9002	1.96355	298.12	7.638	C18-				LMPK12120225	(595.2349, 1113.38)(333.09, 73611.52)(334.0935, 14196.23)(297.1133, 85268.04)(298.1165, 15743.13)(299.1195, 1994.44)(343.1178, 1443.31)(631.2074, 2085.74)
2',4'-Dihydroxydihydrochalcone	0.00230614	-2.14574	-1.10147	242.093	1.482	HILIC+				LMPK12120442	(265.1797, 14019.13)(266.1826, 3106.87)(260.1492, 12370.78)(502.3167, 4573.04)(485.319, 11040.64)(486.3152, 4983.98)
2,4-DP	0.00135446	229.078	7.8397	279.988	2.744	HILIC-	120-36-5		C11020		(278.9818, 11945.91)(279.9848, 2185.97)
2,5,6-Trihydroxy-5,6-dihydroquinoline	0.0032279	-2003.62	-10.9684	179.059	2.995	HILIC-			C06339		(357.1016, 88.02)(358.0967, 35.57)(178.0513, 1311385.0)(179.0549, 136952.14)(180.0567, 13743.88)(224.055, 1336.85)
2,5,6-Trihydroxy-5,6-dihydroquinoline Esi+2.283	0.000105166	956.555	9.9017	179.058	2.283	HILIC+			C06339		(180.0654, 1767.46)(197.0919, 5714.5)
2,5-undecadienal	0.00111637	-2.52757	-1.33775	166.138	1.244	HILIC+				LMFA06000068	(189.1274, 7976.36)(190.1362, 1440.01)(167.1426, 3906.6)
20alpha-Dihydroprednisolone	5.77049e-06	5028.78	12.296	362.205	4.02	C18+	2299-46-9				(385.1884, 1107.52)(363.2121, 11723.46)(364.2158, 2605.95)(365.2165, 609.41)
2E,4E,8E,10E-Dodecatetraenedioic acid Esi-1.7859995	0.000244594	1899.92	10.8917	222.092	1.786	HILIC-				LMFA01170008	(443.1393, 683.48)(221.0851, 5836.93)(222.0837, 1243.38)(267.0871, 6052.71)(268.0869, 1719.42)
2-Hexynoic acid, 6-hydroxy- Esi+2.0239995	0.00218364	2.11797	1.08269	128.047	2.024	HILIC+				LMFA01050273	(129.0555, 2341.32)(146.0778, 38072.54)(274.1278, 2458.19)(257.1064, 2996.32)
2-Hydroxymethylclavam	6.77564e-06	2.26084	1.17686	143.058	3.161	HILIC+	66036-39-3		C17357		(166.0499, 953.16)(144.0653, 45407.28)(145.0687, 3244.29)(146.0624, 630.35)(287.1136, 401.92)
2-Hydroxymethylclavam Esi-3.157999	0.00037915	2.39944	1.2627	143.059	3.158	HILIC-	66036-39-3		C17357		(142.0522, 4136.03)(202.0734, 5400.02)
2-methyl-3-oxo-propanoic acid 3.1549993	0.00236435	492.441	8.94381	102.032	3.155	HILIC-		HMDB01172		LMFA01060193	(203.0553, 2364.09)(263.0682, 6562.76)(249.0585, 2077.74)(250.0712, 436.5)(101.0255, 6270.03)(161.0464, 19870.78)(162.0503, 1314.38)
2-Octaprenyl-6-methoxyphenol	0.00129248	2.11863	1.08313	714.566	1.081	HILIC-			C05812		(713.5576, 109400.72)(714.5607, 47362.0)
2-Oxosuberate	3.90206e-05	3.57096	1.83631	188.067	1.504	HILIC-			C16589		(375.1276, 3683.4)(187.0608, 14700.37)(188.0617, 1011.44)(233.064, 1427.25)
3-(3,4-Dihydroxyphenyl)lactate	0.000316208	2.13432	1.09378	198.053	3.284	C18-			C01207		(233.0136, 2133.76)(197.0452, 15892.49)(198.0484, 1899.74)
3-(5'-Methylthio)pentylmalic acid	0.00066592	2.21232	1.14556	250.087	1.538	HILIC-			C17223		(249.0791, 18105.65)(250.081, 2307.8)(309.1008, 56632.68)(310.102, 10727.0)(311.0958, 4698.9)(295.0853, 1908.9)
3-(6'-Methylthio)hexylmalic acid	0.0014537	2.05153	1.0367	264.103	1.543	HILIC-			C17227		(528.2732, 2477.79)(587.2304, 533.63)(263.0955, 9042.56)(264.0962, 1740.7)(265.091, 162.8)(323.1181, 24208.13)(324.1191, 4592.8)(309.101, 73521.81)(310.103, 12420.87)(311.1005, 5116.0)
3-(7'-Methylthio)heptylmalic acid	0.00103933	2.76259	1.46602	278.119	1.649	HILIC-			C17231		(555.2376, 3093.6)(556.2481, 1347.7)(615.2681, 916.73)(277.1215, 5954.84)(337.1335, 5168.86)(323.1183, 49548.56)(324.1197, 8225.16)
3,4,4',alpha-Tetrahydroxy-2'-methoxydihydrochalcone	0.00117534	2.51362	1.32976	304.092	1.212	HILIC-				LMPK12120578	(303.0878, 7283.06)(304.0872, 1685.94)(363.1069, 23449.49)(364.11, 5091.22)(349.0882, 5241.61)
3,4-Dihydroxybenzylamine	0.00173686	-3.10365	-1.63396	139.063	1.659	HILIC-	37491-68-2	HMDB12153			(277.1096, 3159.67)(138.0578, 4758.38)(139.0602, 304.92)(184.0611, 1241.28)
3-acetyl-7-oxo-dehydroepiandosterone	7.86715e-05	2.29312	1.19731	344.198	1.107	HILIC-	1449-61-2				(343.1953, 6022.32)(344.1976, 1325.34)(403.2117, 1940.84)(389.1981, 29696.01)(390.2016, 7186.59)
3beta-hydroxy-4alpha-methyl-5alpha-cholest-7-ene-4beta-carboxylic acid	0.000594701	-349.384	-8.44867	466.342	11.195	C18+				LMST01010189	(467.3499, 5175.42)(468.3529, 1950.83)(469.3523, 294.5)
3-Deoxyguanosine	0.00190822	-2.52154	-1.33431	267.096	3.734	HILIC-	3608-58-0				(533.1851, 5462.15)(534.1876, 1673.85)(266.0896, 113965.39)(267.0922, 15085.9)(268.0942, 1663.39)
3-Deoxyguanosine Esi+3.7330012	0.00109988	-2.1888	-1.13014	267.096	3.733	HILIC+	3608-58-0				(290.0848, 12175.56)(291.094, 2217.16)(292.0869, 177.65)(557.1823, 8054.76)(558.1863, 2438.21)(559.1872, 317.59)(268.1044, 282389.16)(269.107, 34997.52)(270.1091, 4093.72)(535.2005, 37629.17)(536.2032, 9582.76)(537.206, 2164.21)
3-Hydroxy-N6,N6,N6-trimethyl-L-lysine	0.00305174	2.22914	1.15649	204.147	0.853	C18+		HMDB01422	C01259		(227.1354, 2950.36)(205.1547, 112681.67)(206.1577, 14801.51)(207.1593, 1852.54)
3-hydroxy-tetradecanedioic acid	7.60343e-05	2.10822	1.07602	296.161	6.294	C18+		HMDB00394		LMFA01170094	(297.1675, 9546.75)(298.1729, 2245.26)
3-ketosphingosine	0.000344116	2.4441	1.2893	297.266	4.078	HILIC+	19767-16-9		C06121		(320.2576, 1734.29)(298.2739, 29656.54)(299.2775, 6023.17)
3-oxo-nonanoic acid	0.000720514	2.08573	1.06055	189.137	1.032	C18+					(190.1439, 192285.89)(191.1475, 20711.67)(192.1484, 2381.04)
3-oxo-nonanoic acid Esi+7.9640007	8.04726e-05	2.25637	1.174	172.109	7.964	C18+					(173.1172, 20123.73)(174.1212, 2345.15)(190.1441, 1491.31)(362.2165, 2221.17)(345.2767, 1139.93)
3-oxo-nonanoic acid Esi-1.8279994	0.00366559	2.23319	1.1591	172.11	1.828	HILIC-					(343.2119, 12256.61)(403.2337, 7847.97)(171.1027, 12761.32)(172.1061, 1493.22)(231.1242, 5898.43)(217.1092, 64968.25)
3'-Sialyllactosamine	0.00167357	195.881	7.61383	692.256	1.13	HILIC-	126151-66-4	HMDB06607			(691.2486, 7054.72)(692.2497, 2880.82)
3'-UMP	2.10422e-07	2716.45	11.4075	341.061	2.647	HILIC+	35170-03-7		C01368		(342.0692, 4508.06)(343.0748, 933.15)
4-(Methylnitrosamino)-1-(3-pyridyl-N-oxide)-1-butanol	0.000549722	3.60814	1.85126	225.111	3.413	HILIC+	85352-99-4		C19603		(248.094, 34946.78)(249.0975, 4132.55)(226.1167, 10828.32)(227.1215, 1752.65)(228.1267, 116.14)(468.2463, 1104.58)(451.3466, 705.46)
4,4-Difluoropregn-5-ene-3,20-dione	2.27169e-05	2.88927	1.5307	350.207	7.507	C18+			C15152		(373.1563, 1007.66)(351.2141, 33823.43)(352.2179, 7085.78)
4,5-didemethylsimmondsin Esi+1.952	0.00272479	-272.418	-8.08968	345.14	1.952	HILIC+	135074-86-1				(347.2387, 5517.88)(363.1646, 2727.42)
4,8 dimethylnonanoyl carnitine	0.000235971	2.06466	1.04591	329.259	1.126	HILIC+		HMDB06202			(352.2528, 13551.37)(681.5199, 2386.8)(330.2644, 402807.78)(331.2715, 89798.78)
4-[[5-(acetylamino)-1-methyl-1H-indol-3-yl]methyl]-3-methoxy-N-[(2-methylphenyl)sulfonyl]-Benzamide	0.00276576	395.117	8.62614	505.171	7.884	C18+	219582-94-2				(528.1595, 13734.8)(529.1623, 4224.1)(530.1582, 1811.73)(506.1774, 13250.62)(507.1809, 3504.2)(508.1768, 1774.27)
4-Benzyloxy-2'-hydroxy-3',4',5',6'-tetramethoxychalcone	0.00023819	2.46651	1.30247	450.167	3.163	HILIC+			C15080		(473.1549, 25524.57)(474.1614, 5389.89)(475.1636, 1195.11)(923.322, 397.14)(451.1732, 19028.14)(452.1776, 3958.74)(453.1802, 963.84)(468.2052, 2941.32)(469.1953, 1509.98)
4-Benzyloxy-2'-hydroxy-3',4',5',6'-tetramethoxychalcone	3.03954e-06	3.61739	1.85495	450.166	0.948	C18+			C15080		(473.1554, 23267.47)(474.1617, 5077.72)(475.1606, 944.0)(451.1727, 3921.69)(452.1735, 1957.01)
4-Benzyloxy-2'-hydroxy-3',4',5',6'-tetramethoxychalcone Esi+3.1630013	0.000588964	2.78957	1.48004	450.166	3.163	HILIC+			C15080		(473.1549, 25524.57)(474.1614, 5389.89)(451.1729, 19100.75)(452.1774, 3900.11)
4-Chlorophenoxyacetate	0.00211997	233.294	7.86601	203.037	1.114	C18+	122-88-3		C07088		(204.0445, 14449.83)(205.0505, 2654.05)(206.0443, 1086.94)
4-Cyanopyridine	0.00206255	2.13736	1.09583	121.065	7.405	HILIC+	100-48-1		C02234		(122.0715, 222543.03)(123.0748, 17115.46)(243.1326, 927.22)
4-Formylsalicylic acid	5.2779e-06	2.01104	1.00794	166.026	1.036	HILIC-	51572-88-4		C14100		(331.0486, 747.11)(165.0192, 56013.53)(166.0224, 4920.44)(225.0399, 9373.02)(211.0227, 2801.95)
4-hydroxy Nonenal Mercapturic Acid	2.98524e-05	2.52216	1.33466	319.145	2.795	HILIC-	146764-24-1				(318.137, 2194.01)(319.1297, 614.29)(378.1594, 3491.53)(379.1709, 1493.82)
4-Keto-4'-hydroxyalloxanthin	0.000604148	-2.47998	-1.31033	594.375	2.805	HILIC-				LMPR01070077	(593.3682, 3377.62)(594.3706, 1117.79)
4-Methyl-5-nitrocatechol Esi-5.813999	0.000119065	-1221.02	-10.2539	169.035	5.814	HILIC-	68906-21-8		C18315		(168.0282, 4761.54)(214.0334, 20392.16)(215.0357, 1457.27)
4-Methyl-5-thiazoleethanol	0.00235563	2.01874	1.01345	143.04	7.406	HILIC+	137-00-8		C04294		(144.0477, 83753.91)(145.051, 5949.44)
4-oxo capric acid	0.0014782	-3.75444	-1.9086	186.129	1.405	HILIC+				LMFA01060029	(209.1171, 16416.4)(210.1175, 4382.04)(395.2371, 12234.84)(187.1344, 4041.4)(204.1609, 331.82)
4-Oxovalproic acid	0.000768542	2.15712	1.10911	158.094	1.837	HILIC-	688-04-0		C16655		(315.1811, 3790.69)(316.1828, 843.51)(157.087, 1070.27)(217.1087, 32398.64)(218.1119, 3692.98)(203.0934, 25061.23)(204.0963, 3070.37)
4-p-Coumaroylquinic acid	3.27202e-05	2.59779	1.37728	338.102	0.914	C18-	93451-44-6		C10441		(337.0955, 40087.12)(338.0995, 4878.29)(397.1162, 988.17)
4-Sulfocatechol	0.00318335	-863.951	-9.75481	189.994	0.727	HILIC-	7134-09-0		C06674		(188.9865, 94714.55)(189.9899, 7311.93)(190.9859, 3589.06)(249.0071, 12483.58)(250.0099, 1398.35)(234.9886, 27778.49)(235.992, 3424.92)
5-(4-Hydroxybut-1-ynyl)-2,2'-bithiophene Esi-1.06	0.000546775	2.48222	1.31163	234.02	1.06	HILIC-	1137-87-7		C04486		(513.0394, 1009.8)(233.0082, 7639.67)(293.0313, 2666.06)(294.0304, 499.49)(279.017, 4241.27)
5(6)-EpETrE-EA	1.29647e-05	2.04154	1.02965	380.304	7.882	C18+				LMFA08040032	(381.3109, 15708.81)(382.3138, 3663.37)
5,6,7,3'-Tetramethoxy-4',5'-methylenedioxyflavone	1.72904e-05	2.03976	1.0284	386.102	5.489	C18-				LMPK12111276	(385.0905, 7693.12)(386.0932, 1855.18)(445.1137, 3310.16)
5alpha-Androstan-3alpha,17beta-Diol 9.382	0.000965429	304.235	8.24904	292.24	9.382	C18+					(315.2283, 637.49)(293.2474, 11301.04)(294.2504, 2628.28)
5alpha-Androstan-3alpha,17beta-Diol Esi+1.011	0.00345281	2.31956	1.21385	292.242	1.011	HILIC+					(607.5331, 38588.09)(293.2474, 148000.05)(294.2506, 31089.49)(310.2737, 1706.42)(602.5145, 214496.86)(603.5166, 95935.8)
5-Hydroxymethyl-2-furaldehyde	0.000577235	2.2236	1.1529	126.032	3.161	HILIC+	67-47-0		C11101		(149.0232, 10941.32)(127.0399, 6451.51)(144.0653, 53338.21)(270.1058, 2391.62)
5-Prenyl-6'',6''-Dimethyl-5''-hydroxy-4'',5''-dihydropyrano[2'',3'':4',3']-4,2'-dihydroxychalcone	0.00170326	2.00435	1.00313	340.129	1.067	HILIC-				LMPK12120090	(339.1219, 28986.29)(340.1246, 6912.14)(385.1282, 1601.17)
5-trans U-44069	2.17292e-07	2.26119	1.17708	350.244	1.132	HILIC+					(373.2378, 7191.04)(351.252, 29356.88)(352.2528, 8524.7)(701.5138, 963.25)
5-trans U-44069	1.41272e-05	1676.27	10.711	350.245	10.633	C18+					(351.253, 7500.81)(352.2559, 1734.3)
6-(Pentylthio)purine Esi-3.1490004	4.43631e-05	2.40264	1.26462	222.093	3.149	HILIC-	5443-89-0		C14614		(443.1786, 1931.98)(221.0869, 7960.01)(267.0921, 15101.59)(268.0937, 2398.78)
6beta-Hydroxycortisol 1.7340004	0.00244169	334.093	8.3841	378.205	1.734	HILIC-	3078-34-0		C15291		(377.1981, 9614.88)(378.1994, 3000.18)(437.2229, 3256.95)(423.2127, 892.89)
6beta-Naltrexol-3-glucuronide	0.000732121	-271.845	-8.08664	519.206	4.872	C18+					(542.2684, 517.09)(520.2114, 4282.6)(521.2161, 1408.46)
6'''-Deamino-6'''-dehydro-6'''-oxoneomycin C	1.24882e-05	2.61859	1.38879	613.28	6.99	C18+			C17589		(636.2684, 6273.22)(637.2717, 2371.06)(614.2861, 4560.37)(615.2924, 2005.17)
6-Hydroxyindoramin	0.00339825	116.381	6.86271	385.179	5.824	C18+	79146-88-6				(386.1857, 7524.13)(387.1876, 1745.73)
6-Hydroxykynurenic acid	0.00180729	-2.26047	-1.17662	205.037	3.108	C18+			C08480		(206.0446, 50946.02)(207.049, 6690.65)
6-Methylthioguanine	0.000309943	2.39254	1.25855	181.042	1.224	C18-	1198-47-6				(361.0876, 4267.3)(180.0341, 69622.69)(181.036, 5219.17)(397.0454, 3452.47)
6-O-(beta-D-Xylopyranosyl)-beta-D-glucopyranose	0.00234807	2.08627	1.06092	312.105	1.218	C18-			C11535		(623.1995, 276.68)(347.0811, 1170.16)(311.0974, 2527.23)(312.1014, 462.7)(371.1194, 3420.9)(357.1045, 1416.82)
6'-Sialyllactose	0.000487066	-464.379	-8.85916	693.232	5.822	HILIC-	35890-39-2	HMDB06569			(692.2248, 12556.53)(693.2292, 3488.34)
7alpha-Hydroxy-5beta-cholan-24-oic Acid	0.00466831	140.696	7.13644	393.323	11.601	C18+					(394.331, 10960.69)(395.3336, 3017.92)
7-Deoxypancratistatin	0.000205742	1216.62	10.2487	309.088	2.62	HILIC-			C12255		(308.0808, 14402.25)(309.0849, 2140.81)(310.0804, 1060.8)
8-(5-hexyl-furan-2-yl)-octanoic acid	2.94954e-06	3.77315	1.91577	294.22	11.599	C18+			C13798		(317.2088, 283628.9)(318.2123, 54976.13)(319.2167, 7147.84)(611.4281, 14958.13)(612.4311, 6069.91)(613.4346, 1105.75)(295.2266, 291269.84)(296.2302, 55606.09)(297.2357, 7398.4)(312.2556, 1085.16)
8-(5-hexyl-furan-2-yl)-octanoic acid	2.8448e-06	3.72762	1.89826	294.22	11.607	C18-			C13798		(329.1886, 3489.5)(293.2125, 36484.21)(294.2156, 7106.73)(295.221, 786.86)
8-Caffeoyl-3,4-dihydro-5,7-dihydroxy-4-phenylcoumarin	0.00150062	425.969	8.73461	418.11	1.249	C18+				LMPK12120268	(419.116, 2909.89)(420.117, 611.62)
8-Hydroxy-3,4,6-trichlorodibenzofuran	2.86308e-05	2070.29	11.0156	345.954	3.155	HILIC-			C15238		(344.9488, 3600.88)(345.9606, 786.05)
8-Hydroxy-4,8-dimethyl-4E,9-decadienoic acid	0.00179091	549.016	9.1007	212.141	5.115	C18+				LMFA01050373	(213.1483, 45407.32)(214.1517, 6741.72)(215.1451, 832.58)
8-Hydroxyadenine	0.00315049	-2.05445	-1.03875	151.049	3.732	HILIC+	21149-26-8	HMDB00542			(174.039, 867.03)(175.038, 51.53)(176.037, 53.21)(325.0785, 166.05)(326.075, 54.76)(152.0566, 308986.78)(153.0562, 25874.52)(154.0532, 3813.91)(303.1, 584.15)(304.1054, 167.2)
8-Isoquinoline methanamine	0.00275458	292.522	8.1924	157.086	1.697	HILIC+					(158.0963, 7257.6)(332.2032, 6404.9)
8Z-heptadecenoic acid	0.0020143	-3.16322	-1.66139	268.241	1.066	HILIC+					(291.2314, 21253.1)(292.2345, 4883.85)(559.4746, 49632.25)(269.2445, 2665.35)(270.2441, 703.69)(286.2734, 3058.5)(554.5132, 15427.31)(555.5163, 6013.85)(537.4891, 6304.27)(538.4918, 1359.59)
9,10-epoxy-13-hydroxy-11-octadecenoic acid	4.80161e-05	3.21146	1.68323	329.256	9.568	C18+			C14834		(330.2638, 83162.71)(331.2669, 18109.37)(332.2697, 3027.9)(333.2693, 399.18)
9,10-epoxy-13-hydroxy-11-octadecenoic acid	3.13035e-05	2.60602	1.38185	312.23	10.271	C18-			C14834		(347.199, 1414.84)(311.2229, 26845.23)(312.2261, 5449.38)(313.2351, 1039.74)
9,10-epoxy-13-oxo-11-octadecenoic acid	0.000926279	2.24091	1.16409	310.213	1.128	HILIC-					(619.421, 11764.96)(309.2063, 75605.71)(310.2096, 15039.9)(355.1421, 9619.44)
9,10-epoxy-13-oxo-11-octadecenoic acid Esi+10.480997	0.000483649	2.1319	1.09214	310.214	10.481	C18+					(333.2033, 15901.74)(334.2073, 3608.59)(311.2216, 10607.07)(312.2247, 2608.26)(328.2485, 1642.69)
9,11-methane-epoxy PGF1?	0.00223377	118.493	6.88866	352.261	11.292	C18+	72517-81-8				(353.2687, 30902.44)(354.2719, 7308.03)(355.2768, 1558.97)
9,12-dioxo-dodecanoic acid Esi+7.39	5.10096e-07	2.16988	1.11762	228.136	7.39	C18+				LMFA01060092	(251.1252, 16125.11)(252.1306, 1851.86)(479.2609, 1706.13)(480.2591, 759.31)(229.1437, 18817.53)(230.1469, 2917.54)(246.1701, 3937.18)
9-OxoOTrE	0.00052497	2.59357	1.37494	292.204	1.094	HILIC+	125559-74-2				(315.1949, 4880.71)(316.1868, 816.9)(293.2111, 73828.83)(294.2144, 15591.08)(310.2459, 69705.36)
9-OxoOTrE 10.429996	0.00288747	142.468	7.15449	292.204	10.43	C18+	125559-74-2				(315.1937, 2582.52)(293.2112, 12254.16)(294.2127, 3984.06)
9S,10-epoxy-10,12Z-octadecadienoic acid	2.41933e-05	2.88269	1.52742	294.215	2.721	HILIC+					(317.206, 7365.89)(318.2071, 1055.32)(295.2252, 3544.61)(296.228, 709.71)
9S,10S,11R-trihydroxy-12Z-octadecenoic acid	6.78089e-05	2.88117	1.52665	330.24	7.883	C18-					(659.4729, 1208.23)(365.2097, 12078.73)(366.2133, 2276.2)(329.2333, 120098.28)(330.2366, 24568.3)(331.2396, 3412.77)
9S,12S,13S-trihydroxy-10E-octadecenoic acid	0.0018797	2.67714	1.42069	330.24	1.236	HILIC-			C14833		(659.4704, 762.89)(329.233, 148666.02)(330.2361, 28640.68)
9Z,12E,15Z-octadecatrienoic acid Esi+11.239998	0.000604631	2.00359	1.00258	278.224	11.24	C18+					(301.2082, 1088.19)(279.2317, 37102.27)(280.2351, 8347.0)(296.2586, 2070.36)
Acacetin 7-rutinoside	0.00374243	-2.04545	-1.03242	592.185	1.032	C18-				LMPK12110449	(591.1776, 11872.19)(592.1802, 3009.17)(637.1889, 560.89)
Acamprosate	1.32704e-05	2.37106	1.24553	181.041	1.444	C18-	77337-76-9				(361.0848, 1506.82)(180.0338, 21057.55)(181.0362, 1614.55)(397.0458, 3304.4)
Acromelic acid A	5.37937e-06	1248.17	10.2856	332.063	1.084	HILIC+	86630-09-3		C19949		(333.0695, 5277.87)(334.0736, 1190.0)
Afzelechin	0.000158374	4520.65	12.1423	274.082	2.63	HILIC+			C09320	LMPK12020035	(275.0892, 219037.23)(276.0917, 32303.07)(277.0942, 4606.47)(292.1265, 1542.93)
Ala Gly Leu	0.000416979	2.50919	1.32722	259.155	6.722	HILIC+					(282.1431, 34995.3)(283.1432, 6410.41)(541.2985, 2450.76)(542.3144, 1489.08)(260.1608, 83246.89)(261.1602, 12904.05)(262.16, 1594.09)
Ala Trp	0.00109178	2.12277	1.08595	275.129	4.346	C18+					(276.1348, 18310.54)(277.1389, 3233.31)
Ala-His-OH	0.00243444	-2.7748	-1.47238	334.09	5.826	HILIC+					(335.0951, 33886.21)(336.0996, 4655.57)(352.1294, 2461.16)
allopurinol	0.00319157	2.42672	1.279	136.038	2.645	HILIC+	315-30-0		C06816		(159.0898, 815.0)(295.0676, 1504.08)(296.0687, 397.19)(137.0457, 2022380.1)(138.0487, 113622.4)(154.0726, 312.54)(273.0847, 87799.8)(274.0876, 13894.08)
allopurinol	0.00090756	3.48389	1.8007	136.039	2.638	HILIC-	315-30-0		C06816		(271.0607, 2631.36)(135.0316, 1289622.1)(136.0346, 78132.66)(181.0177, 6484.5)
allopurinol	0.00138684	2.41642	1.27287	136.038	1.444	C18+	315-30-0		C06816		(159.0279, 166964.83)(160.0303, 11279.89)(161.0331, 913.05)(295.0664, 124121.52)(296.069, 17767.83)(297.0713, 1717.54)(137.0455, 1292151.2)(138.0487, 68852.54)(273.0847, 43532.71)(274.0881, 6139.34)
allopurinol	0.00119799	2.82935	1.50047	136.039	1.443	C18-	315-30-0		C06816		(171.0078, 664.81)(135.0316, 63392.43)(136.0344, 3730.93)
all-trans-hexaprenyl diphosphate	0.00544869	-212.259	-7.72968	608.307	5.588	C18+			C01230	LMPR03030005	(609.309, 4233.69)(610.3091, 1845.29)
Alpha-linolenyl carnitine	1.08341e-05	2.44734	1.29122	385.355	12.522	C18+		HMDB06319			(408.3463, 5153.71)(409.3475, 1717.82)(386.3638, 1893.54)(387.3677, 679.76)
alpha-L-Rhamnopyranosyl-(1-2)-beta-D-galactopyranosyl-(1-2)-beta-D-glucuronopyranoside	0.00265846	2.04351	1.03105	502.153	1.213	C18-			C12082		(501.1458, 7181.31)(502.1492, 1432.07)(561.1701, 707.95)(547.152, 3763.96)(548.1542, 864.65)
Ametryn	0.0030607	2.47054	1.30483	227.117	1.842	HILIC+	834-12-8		C18700		(250.1043, 1605.05)(477.2363, 1028.35)(228.1254, 7682.52)(229.1319, 1236.34)(473.1954, 2105.99)(455.2309, 1592.38)
Amobarbital	0.00242048	-1010.92	-9.98146	226.132	8.034	HILIC+	57-43-2		C07536		(249.1496, 212.53)(227.1393, 529007.1)(228.1425, 67226.16)
Anandamide (22:6, n-3)	0.00254302	354.758	8.47069	388.303	1.771	HILIC+	162758-94-3			LMFA08040009	(389.3145, 3038.88)(390.3156, 898.59)
Apigenin 7-sulfate	0.00216791	128.491	7.00553	350.01	4.764	C18-				LMPK12110431	(349.0024, 28503.38)(350.0056, 4831.66)
Arg Asn Gly	0.0004422	2.483	1.31208	345.173	4.349	C18+					(368.1671, 1820.15)(346.1803, 3400.59)(347.1775, 1137.67)(348.1732, 186.35)(363.2125, 18309.66)(364.216, 3553.63)
Arg Leu Esi+1.4550003	0.000147128	845.472	9.72361	287.195	1.455	C18+					(288.2025, 7680.0)(289.2035, 1426.38)(290.2006, 600.07)
Arg Leu Ile	0.000288164	499.97	8.9657	400.278	6.606	C18+					(401.2862, 3694.25)(402.2854, 1207.17)
Arsenobetaine	8.50494e-05	2.19641	1.13515	180.01	1.647	HILIC-	64436-13-1		C19331		(179.0025, 103605.85)(180.0053, 7666.71)(180.9996, 6231.09)(239.02, 5499.55)(225.0081, 63992.43)(226.0112, 5294.18)
Artemetin	0.000111364	2.27533	1.18608	388.115	3.109	HILIC-				LMPK12113017	(387.108, 57192.27)(388.1117, 9094.52)(389.1078, 4077.97)
Artocommunol CA	4.49794e-05	2.64266	1.40199	432.153	3.16	HILIC+				LMPK12111534	(433.163, 7682.73)(434.1671, 2224.79)(450.1813, 5756.16)
Asn Ala Cys	0.000370894	2.23018	1.15716	306.097	1.961	HILIC+					(329.0958, 2322.1)(307.1033, 18451.41)(308.1182, 4954.7)
Asn His Arg	0.000164028	2.60952	1.38378	447.198	6.946	HILIC+					(448.2044, 19346.79)(449.2075, 4713.6)(450.2043, 2472.3)
Asp Ser Asp	9.38295e-05	2.09742	1.06862	335.1	0.887	C18-					(334.0948, 7456.32)(335.0885, 2231.43)(380.0934, 4396.6)
Aspergillic acid	0.00282777	126.046	6.9778	241.179	3.689	C18+	490-02-8		C10571		(242.1862, 60929.38)(243.1894, 10399.02)(244.1901, 1169.67)
Behenoyl-EA	0.00289247	87.856	6.45707	383.374	1.178	HILIC+	94109-05-4			LMFA08040052	(384.3811, 2753.81)(385.3837, 808.1)
beta-D-Gentiobiosyl crocetin	0.00312267	229.954	7.8452	652.274	4.983	C18+			C19869		(675.2638, 1237.88)(653.2813, 9680.12)(654.2848, 3877.07)(655.2877, 1030.35)
beta-Funaltrexamine	0.000549373	256.288	8.00162	454.206	1.109	HILIC-	72782-05-9		C18127		(453.1969, 3332.94)(454.1997, 1631.94)(513.2127, 507.46)
Boc-Phe(NMe)-Pro-Phe(NMe)-Gly-OMe	5.31348e-06	2.09722	1.06848	608.32	3.229	HILIC+					(609.3267, 8712.19)(610.33, 3409.15)(611.3344, 1318.59)
Bropirimine	0.00776074	2.5496	1.35027	325.008	5.289	C18-	56741-95-8		C13127		(324.0005, 43097.61)(325.0037, 7017.43)(325.9976, 3693.65)
Buspirone	0.00286394	347.97	8.44282	385.245	1.651	HILIC+	36505-84-7		C06861		(408.2216, 2731.57)(386.2484, 3943.75)(387.2435, 1984.03)(403.2889, 5650.25)
Buturon	0.000421188	2.30647	1.20569	236.07	1.059	HILIC-	3766-60-7		C19074		(471.1269, 1894.26)(518.1517, 795.87)(235.0633, 6242.89)(295.0855, 3914.03)(281.0687, 5932.45)
Caffeate	4.11791e-06	2.85517	1.51358	180.042	1.251	HILIC-	501-16-6		C01197		(179.0352, 17802.41)(180.0367, 2207.97)(239.0593, 2405.17)(225.0424, 6386.2)(226.0431, 501.04)
Caffeate	0.00568906	2.08731	1.06165	180.043	4.546	C18-	501-16-6		C01197		(359.0784, 794.36)(360.08, 364.52)(215.0115, 151.0)(179.0354, 27673.79)(180.0386, 2999.77)(225.041, 2037.46)
Captopril Esi+2.0289996	0.00319232	2.97341	1.57212	217.075	2.029	HILIC+	62571-86-2		C06867		(218.0839, 4083.88)(235.1114, 142144.47)(236.1142, 16731.52)
Carbidopa	8.99814e-06	2.835	1.50335	226.096	7.711	HILIC+	28860-95-9		C07562		(227.1035, 10939.56)(228.1004, 2239.19)(244.1293, 34848.57)(245.1256, 2422.88)
Castanospermine Esi+2.2229998	0.00211258	283.511	8.14726	189.1	2.223	HILIC+	79831-76-8		C02256		(190.1073, 10111.84)(191.1085, 1455.72)
CAY10408 Esi-12.660999	0.00209227	129.951	7.02182	392.252	12.661	C18-	212310-16-2				(391.2441, 4495.33)(392.246, 863.39)
CAY10415	2.62748e-05	2.13239	1.09247	370.1	1.796	HILIC+	146062-49-9				(371.1063, 32292.49)(372.11, 8115.03)
CAY10415	3.71631e-07	2.39466	1.25982	370.099	7.831	C18+	146062-49-9				(393.0875, 2282.64)(394.0898, 494.41)(371.106, 8872.3)(372.1093, 2020.64)(373.1052, 556.78)
Cephradine	0.00332731	2.35681	1.23684	366.136	7.852	HILIC+	38821-53-3		C06897		(367.1438, 16731.21)(368.1481, 3751.29)(369.1438, 1501.63)
Cer(d18:0/16:0)	0.00135404	357.615	8.48226	561.512	1.577	HILIC+				LMSP02020001	(562.5178, 3383.29)(563.5215, 1256.62)
Chalcomycin	0.00174359	346.118	8.43512	700.365	3.524	HILIC+	20283-48-1		C15678		(701.3715, 3776.46)(702.3727, 1554.49)
Chloromebuform Esi-1.6010008	0.00213401	2.26986	1.1826	238.123	1.601	HILIC-	37407-77-5		C19037		(237.1161, 5509.09)(238.1178, 686.26)(297.133, 2713.86)
Chloropropylate	0.000446718	697.633	9.44632	338.046	5.285	C18-	5836-10-02		C19027		(337.039, 62204.44)(338.0422, 10370.99)(339.0373, 5368.46)
Chlorphenesin	0.0012173	2.54159	1.34573	248.048	2.498	HILIC-	104-29-0		C07928		(247.0415, 99012.09)(248.0449, 7431.02)
cholesta-5,7,8(14),22E-tetraen-3-one	0.000132331	2.29852	1.2007	378.288	4.658	HILIC+				LMST01010295	(401.2761, 19775.63)(402.2793, 5217.51)(379.294, 297758.3)(380.2972, 69732.22)(757.5787, 523.7)
cholesta-5,7,8(14),22E-tetraen-3-one	0.000129159	2.27986	1.18894	378.288	8.349	C18+				LMST01010295	(401.2777, 11834.9)(402.2812, 3398.35)(379.295, 623914.44)(380.2988, 140207.94)(381.303, 22487.72)(382.3061, 2933.31)
Chromotropic acid	0.00321723	194.223	7.60157	319.966	0.954	HILIC-	148-25-4		C11323		(318.9583, 19375.26)(319.9617, 2449.15)(320.9564, 1994.6)
Cimifugin Esi-1.8040006	1.21043e-05	2.14921	1.10381	306.111	1.804	HILIC-	37921-38-3		C09000		(305.1045, 7788.77)(365.1253, 3387.26)(366.1215, 1524.16)(351.0958, 19381.68)
Ciprofibrate	0.00167422	432.175	8.75547	334.038	1.825	HILIC-	52214-84-3				(333.0321, 6384.82)(334.0312, 970.83)
Coriose	0.000754459	2.30008	1.20168	210.074	2.5	HILIC-	13059-96-6		C19612		(209.0672, 23361.55)(210.0706, 2205.51)
Corynoline	0.000249326	887.456	9.79353	427.162	4.673	C18-	18797-79-0				(426.1552, 74000.45)(427.158, 13498.42)
Cymather aldehyde methyl ester	0.00196811	356.634	8.4783	210.125	1.8	HILIC+					(233.116, 5233.98)(211.1328, 13559.51)(212.1379, 997.9)(421.2639, 6177.65)
Cymather aldehyde methyl ester Esi+7.3890033	5.42187e-05	2.02386	1.01711	210.126	7.389	C18+					(211.1332, 25146.29)(212.1372, 3838.92)(438.2623, 2482.17)(421.2589, 2285.72)
Cys Met Asp	0.00135451	189.549	7.56643	384.111	1.092	HILIC+					(385.1179, 10511.22)(386.1217, 2720.43)
Cys Trp Trp	0.00315324	-92.0336	-6.52409	493.179	5.892	HILIC-					(492.1714, 3207.71)(493.171, 857.05)
Cys Val Trp	1.27192e-05	2.55362	1.35255	406.165	1.822	HILIC-					(405.1594, 29534.38)(406.1623, 6122.19)(465.1771, 1651.56)
Debromoaplysiatoxin	0.00270719	2.44305	1.28868	592.324	1.213	HILIC+	52423-28-6		C05148		(615.3106, 361.91)(593.3319, 107477.87)(594.3355, 35498.32)(595.3402, 7892.73)
Denticulaflavonol	3.9384e-05	1089.81	10.0899	558.302	6.015	C18+				LMPK12111996	(559.3097, 3989.03)(560.3171, 1751.76)
Desmethyltrimeprazine	0.000399026	3.13685	1.64932	306.115	6.281	HILIC+	22732-04-3				(307.1226, 30047.06)(308.1267, 5538.98)(309.1225, 1837.28)
DG(14:1(9Z)/20:3(8Z,11Z,14Z)/0:0)	0.000198823	861.112	9.75006	605.5	3.402	HILIC+		HMDB07053			(606.5082, 5324.39)(607.5108, 2236.19)(608.5133, 544.07)
DG(18:2(9Z,12Z)/14:0/0:0)	3.07717e-05	2.2548	1.173	564.479	1.054	HILIC+		HMDB07240			(587.4899, 28846.09)(565.4864, 8668.67)(582.5086, 9692.89)
DG(19:0/22:5(7Z,10Z,13Z,16Z,19Z)/0:0)[iso2]	0.000552688	2.10704	1.07522	684.567	1.012	HILIC+				LMGL02010241	(685.5757, 44660.32)(686.579, 22783.77)(687.581, 10142.39)
DG(21:0/22:5(7Z,10Z,13Z,16Z,19Z)/0:0)[iso2]	0.000437828	2.08215	1.05807	712.594	1.009	HILIC+				LMGL02010285	(735.5762, 12992.69)(713.607, 56414.26)(714.6105, 29220.51)(715.6091, 11516.77)
DG(P-14:0/18:1(9Z))	0.00133669	814.353	9.66951	550.501	1.011	HILIC+			C13864	LMGL02040001	(573.4921, 68994.98)(551.5068, 29889.12)(552.5253, 18015.9)(568.5227, 10636.55)(569.5244, 4443.05)
D-Glucosamine 1-phosphate Esi+0.9480001	2.16174e-09	2.29583	1.19901	259.046	0.948	C18+	2152-75-2		C06156		(260.0535, 50939.96)(261.0568, 8194.4)
Diacetoxyscirpenol	0.000631743	2.01405	1.0101	366.167	1.836	HILIC-	2270-40-8		C09662		(365.1587, 2125.33)(366.1609, 242.42)(425.1855, 16063.25)(426.1898, 4110.5)
Diacetyl Esi+2.0289996	0.000142456	2.19574	1.1347	86.0375	2.029	HILIC+	431-03-8	HMDB03407	C00741		(109.065, 2410.82)(87.044, 3036.32)(104.0704, 509.9)(190.1069, 2262.28)(173.0821, 4584.47)
Dibutyl succinate	0.00217087	452.296	8.82112	230.152	5.122	C18+	141-03-7		C19143		(253.141, 40890.48)(254.1441, 6275.8)(231.1624, 9961.13)(232.1604, 1398.44)(249.1889, 7887.72)
Dibutyl succinate 5.108001	0.00164147	350.319	8.45253	230.152	5.108	C18-	141-03-7		C19143		(265.1213, 2283.14)(229.1446, 38100.81)(230.148, 4756.38)(289.1652, 606.74)
Didanosine	0.000737602	-2.78326	-1.47678	236.092	2.889	HILIC-	69655-05-6		C06953		(235.0837, 2143.32)(295.095, 446.72)(281.0885, 69861.26)(282.092, 8336.91)
Dihydrocodeine-6-glucuronide	0.0034458	-124.836	-6.96389	477.197	6.385	HILIC+	88480-40-4				(478.2066, 2064.19)(479.2074, 725.64)
Dihydrolipoamide	9.93111e-06	2389.58	11.2225	229.056	9.046	C18+	3884-47-7	HMDB00985	C00579		(230.0635, 40767.26)(231.068, 6683.88)(232.0615, 1712.59)
Dihydromikanolide	1.21042e-05	2.72037	1.4438	292.096	1.652	HILIC-	23758-04-5		C09397		(291.0906, 29449.29)(292.0942, 4423.99)(351.1099, 3933.93)(337.0923, 1341.93)(338.0858, 569.11)
Dihydropteroic acid	0.000119535	2.19849	1.13651	314.113	1.11	HILIC-	2134-76-1		C00921		(313.1068, 29977.71)(314.1093, 7209.81)(315.1038, 1083.74)(359.1129, 2640.21)
Dimethyl sulfate	0.00462322	111.965	6.8069	186.022	2.789	HILIC-	77-78-1		C19177		(185.0132, 17969.75)(186.0168, 1638.53)
Dinitramine	1.69118e-07	2.3736	1.24708	322.089	0.898	C18+	29091-05-2		C18785		(323.0953, 31098.49)(324.0998, 3067.03)
Dinoflagellate luciferin	3.07186e-05	2.48714	1.31449	588.294	2.111	HILIC+			C19704		(589.3014, 33443.25)(590.3048, 12705.75)
Disperse Blue 1	3.35001e-05	2.32457	1.21696	268.096	1.059	HILIC-	2475-45-8		C19236		(267.0893, 13864.48)(268.092, 1776.93)(327.1145, 3060.71)(328.119, 595.21)
DL-8-hydroxy stearic acid	0.00576058	2.00238	1.00171	300.266	12.107	C18-				LMFA01050060	(599.5258, 1666.34)(335.2358, 33804.05)(336.2392, 6198.45)(299.2595, 287603.9)(300.2631, 57805.9)(301.2654, 7060.15)
DL-Glycerol 1-phosphate	0.00101646	3.1813	1.66961	172.015	2.639	HILIC-	57-03-4		C03189		(171.0085, 185184.44)(172.0113, 12043.4)
DL-Serine	0.00213671	-193.245	-7.59429	105.043	1.094	C18+	302-84-1		C00716		(128.0348, 1846.4)(106.0499, 13102.43)(107.0516, 562.9)(228.1249, 2129.33)
E3040	0.000239812	2.19156	1.13196	299.107	5.294	HILIC+			C11593		(300.1128, 9706.16)(301.1164, 1715.56)(302.1123, 606.62)(317.1549, 1769.58)
E3040	0.000259095	2.17301	1.1197	299.106	3.698	C18+			C11593		(300.1126, 13471.79)(301.1188, 2638.61)(302.1122, 1447.07)
E-64c	0.000338743	-3.00054	-1.58522	314.185	1.235	HILIC+	76684-89-4				(315.195, 5116.27)(316.1868, 854.03)(646.4297, 1890.31)(629.3968, 1742.06)(630.4039, 1055.36)
Ectocarpen	0.00480263	246.898	7.94777	148.125	7.884	C18+	33156-93-3		C16993		(149.132, 7074.59)(150.1342, 868.53)
Elastin	9.15033e-06	-2175.66	-11.0872	569.39	2.524	HILIC+	9007-58-3		C00373		(570.3988, 3034.84)(571.4017, 890.03)
Enoxacin	2.46615e-06	2.11796	1.08267	320.124	1.776	HILIC-	74011-58-8		C06979		(319.1229, 54004.12)(320.1242, 10377.31)(379.1308, 1678.02)(365.1142, 2255.39)
ent-PGD2	2.7046e-05	4.48696	2.16574	352.223	7.879	C18+				LMFA03110107	(375.2122, 4081.62)(376.2221, 1612.08)(353.2301, 159899.31)(354.2335, 32386.93)(355.2395, 5621.72)(356.2322, 157.45)(370.2575, 1191.41)(705.4507, 713.55)
ent-PGD2 1.9539996	0.000120927	826.697	9.69121	352.224	1.954	HILIC-				LMFA03110107	(351.217, 5133.99)(352.2196, 1123.5)(411.2428, 2697.96)(397.2245, 1849.36)
estrane-3,17-diol	3.51778e-05	2.0497	1.03541	278.224	9.971	C18+			C15201		(279.2317, 22832.03)(280.2355, 4625.98)
Ethylenethiourea	0.00228528	-1180.22	-10.2048	102.025	2.217	HILIC-	96-45-7		C14398		(263.003, 8993.05)(101.0248, 11532.04)(161.046, 42495.0)
Ethylketocyclazocine	0.00203099	2.87374	1.52293	299.19	4.321	C18+	36292-66-7		C11795		(322.1771, 3461.01)(300.1936, 19478.24)(301.1955, 3824.07)
Eupatundin	5.15401e-05	2.54565	1.34804	376.15	1.84	HILIC-	20071-53-8		C09448		(375.1443, 9108.5)(376.1483, 1672.28)(435.1677, 638.86)(421.1538, 6570.42)(422.1645, 2677.6)
Feruloylputrescine	0.00086063	2.23285	1.15888	264.147	4.495	C18+	501-13-3		C10497		(265.1542, 15363.77)(266.1561, 3201.9)(267.1467, 1063.43)(530.2855, 1356.88)
Flabellidine 5.9120016	0.00164216	157.086	7.29541	288.214	5.912	HILIC+	6900-86-3		C09865		(289.2229, 12510.06)(290.2244, 1898.97)
Flecainide	0.000609626	-2.0437	-1.03118	431.164	1.056	C18+	54143-55-4		C07001		(432.1711, 46545.54)(433.1744, 8645.42)(434.1786, 2285.54)
Flecainide	0.000700626	-2.19414	-1.13366	414.137	0.945	C18-	54143-55-4		C07001		(449.1066, 10371.58)(450.1102, 1581.81)(413.1302, 2101.7)(459.1356, 17317.76)(460.139, 3038.57)(461.1432, 847.89)
Flecainide Esi+5.100001	7.32503e-05	-2.70403	-1.43511	431.163	5.1	HILIC+	54143-55-4		C07001		(432.1708, 19173.06)(433.1743, 3589.5)
Flindersiamine	0.00584146	2.44045	1.28715	273.067	3.89	C18-	522-06-5		C10678		(272.06, 34975.76)(273.0633, 4682.6)(274.0586, 1817.73)
Fluotrimazole	9.19174e-06	4.14366	2.05091	379.129	0.9	C18+	31251-03-3		C18939		(402.1183, 34249.17)(403.1225, 6540.18)(404.1161, 1120.44)(380.1353, 6088.91)(397.1633, 5872.02)(398.1649, 2958.91)
Fluotrimazole	0.00138369	133.644	7.06225	379.129	0.906	C18-	31251-03-3		C18939		(414.1091, 1095.35)(378.1217, 8233.16)(379.1245, 1516.22)
Formimino-L-glutamic acid	1.36327e-07	-6704.61	-12.7109	174.064	6.029	HILIC-	816-90-0		C00439		(173.0567, 17233.26)(174.0581, 1375.84)
Formylisoglutamine	0.000875538	-379.954	-8.56968	174.065	6.026	HILIC+			C16674		(197.0534, 17625.78)(175.0718, 5610.88)
Formylisoglutamine	0.000143395	-2230.68	-11.1233	174.065	1.044	C18+			C16674		(197.0533, 47895.49)(198.0555, 4800.6)(175.0716, 24868.32)
Gentamicin C2 Esi-5.358001	0.000383908	-363.704	-8.50662	463.305	5.358	HILIC-	25876-11-3		C02033		(462.298, 11301.82)(463.3018, 3202.64)
Gln Pro	0.000572034	299.078	8.22438	243.119	3.332	C18+					(266.1075, 1941.53)(244.1271, 7739.52)(245.1289, 347.5)
Gln Ser Tyr	0.0033688	2.3859	1.25453	413.189	7.495	HILIC+					(414.1957, 8617.74)(415.1967, 1952.87)
Gly His Ala	0.000130625	2.21815	1.14936	283.127	2.305	HILIC+					(284.134, 38635.62)(285.1372, 5346.34)
Gly His Ala Esi+2.7119987	9.98244e-05	3.01722	1.59322	283.125	2.712	HILIC+					(306.1151, 1581.98)(284.1341, 21205.08)(285.1383, 3977.3)(286.1282, 1663.93)(567.2657, 661.4)
Gly Val Pro Esi+7.2380033	0.00165895	194.96	7.60703	271.153	7.238	HILIC+					(294.1515, 3426.07)(272.1603, 9266.64)(273.1701, 2680.12)
Glyburide	0.00028644	-2.92668	-1.54926	539.151	5.156	HILIC-	10238-21-8		C07022		(538.1439, 38100.68)(539.1476, 7873.3)
Glycyl-L-leucine Esi+7.365001	2.911e-05	5.47799	2.45365	188.116	7.365	HILIC+	869-19-2	HMDB00759	C02155		(211.1054, 5555.15)(399.233, 465.61)(189.1236, 117465.34)(190.1263, 12120.74)
Grepafloxacin glucuronide	0.00425138	83.1842	6.37824	535.199	4.286	C18+			C11597		(536.2061, 4791.97)(537.2109, 1528.42)
HC Red No. 3	0.00054796	-2.5293	-1.33874	197.081	1.006	C18+	2871-01-04		C19430		(220.0695, 10907.09)(221.0687, 1368.53)(417.1558, 1028.89)(198.0873, 309755.4)(199.0905, 30060.56)(395.1688, 1452.35)
Heptabarbital	9.09288e-06	3.37034	1.75289	250.128	6.38	HILIC+	509-86-4		C17725		(273.1191, 2441.09)(251.1366, 12966.65)(252.1402, 3287.02)(268.1611, 1485.83)
Hippurin-1	0.00227337	584.641	9.19141	520.336	1.687	HILIC+				LMST01090003	(543.3354, 2123.98)(521.3408, 9431.72)(522.3442, 4593.44)(538.3365, 3000.78)
Hippuristanacetal	0.00364603	207.943	7.70004	533.335	7.731	C18+				LMST01090005	(534.3428, 5597.19)(535.345, 2240.59)
His Gln	0.00170297	2.0455	1.03245	283.127	2.711	HILIC+					(306.1124, 1815.86)(284.134, 20364.67)(285.1375, 3816.95)(286.1277, 1831.53)(567.3533, 975.87)
His Met Phe	0.00157746	2.19636	1.13512	433.182	7.236	HILIC+					(456.1711, 2298.21)(434.1889, 1451271.9)(435.1918, 297502.6)(436.1877, 139156.16)
His Met Phe	0.000475484	2.01342	1.00965	433.181	7.235	HILIC-					(432.1735, 5118.73)(433.1776, 1167.95)(434.172, 579.0)(478.1788, 7987.71)(479.1819, 1876.39)(480.1786, 1022.28)
His Met Phe	0.00151682	2.33526	1.22358	433.181	3.12	C18+					(457.2231, 1275.74)(434.1884, 1409361.1)(435.192, 292961.25)(436.1878, 135557.19)
His Met Phe	0.000150837	2.61605	1.38739	433.182	3.128	C18-					(468.1509, 43255.09)(469.1536, 9353.48)(432.1739, 4825.25)(433.1776, 1141.24)(478.1799, 6942.9)(479.1822, 1669.89)(480.1781, 856.01)
His Met Tyr	0.00052407	2.26575	1.17999	449.174	3.162	HILIC+					(472.1595, 5093.41)(450.1821, 4269.99)(467.196, 1089.66)
HLo7 Esi+1.2400004	0.00100618	2.23964	1.16327	313.091	1.24	HILIC+	120103-35-7		C07596		(314.1111, 2242.8)(331.1273, 4311.56)(644.2434, 1809.31)
Homoanserine	4.19609e-05	2.67696	1.4206	254.137	1.087	C18+	20314-38-9	HMDB05767			(255.1451, 73695.0)(256.1474, 11320.43)(272.1712, 23039.54)(273.1748, 4591.49)
Homocysteinesulfinic acid	0.00327831	2.08134	1.05751	167.026	1.011	C18-	31523-80-5	HMDB06462			(166.0182, 51069.38)(167.021, 2981.42)
Hydroxypentobarbital	6.1255e-05	2.30991	1.20784	242.126	3.498	C18+	4241-40-1				(507.2448, 4556.47)(243.134, 34165.61)(244.1356, 5657.78)(245.1277, 570.31)(260.1606, 103032.91)(261.1606, 17864.04)(262.1525, 6625.48)(485.2558, 1339.73)
Hymenoxon	0.00114005	2.2381	1.16228	282.149	1.832	HILIC-	57377-32-9		C09482		(563.2992, 1063.31)(281.134, 13906.34)(282.1265, 666.01)(341.1656, 2602.72)(327.1433, 3295.51)
I-123 BMIPP	1.77627e-06	2620.1	11.3554	458.173	5.224	C18+	123748-56-1		C13426		(481.1618, 5060.35)(482.1651, 1302.17)(459.1802, 3975.87)(460.1817, 942.73)
Idebenone Metabolite (1,4-Benzenediol, 2-(10-hydroxydecyl)-5,6-dimethoxy-3-methyl-)	0.00323872	143.542	7.16533	362.206	4.349	C18+	58186-26-8				(363.2125, 18411.76)(364.216, 3653.01)(365.2102, 1339.29)
Ile Cys	0.00180772	602.666	9.23521	234.105	2.028	HILIC+					(235.1114, 142144.47)(236.1142, 16731.52)(237.1104, 8254.09)(469.2199, 3593.91)
Ile Gly Gly	0.00420365	2.15086	1.10491	245.137	3.341	C18+					(268.127, 9282.84)(246.1446, 42873.09)(247.1477, 5149.48)
Ile Trp Met	0.00276353	102.865	6.68461	470.198	4.735	C18+					(471.2042, 2811.58)(472.208, 1435.75)
Isoguvacine	1.7315e-05	2.26702	1.1808	127.066	1.769	HILIC+	64603-90-3		C13694		(150.0552, 21770.84)(151.0584, 1612.31)(277.1268, 752.42)(128.0706, 2838.28)(129.067, 409.91)(145.101, 2138.06)
Isopropenylacetic acid	0.000365324	2.40785	1.26774	100.052	1.801	HILIC-				LMFA01020110	(199.0972, 1451.51)(259.1199, 28211.71)(245.1025, 6508.51)(99.0452, 8911.88)
Isopropyl ?-D-ThiogalactoPyranoside	5.1438e-07	2.58102	1.36794	238.087	1.059	HILIC-	367-93-1				(237.0803, 72215.79)(238.0833, 7706.49)(283.0849, 8953.08)(284.0874, 1106.68)
Isradipine Metabolite (3,5-Pyridinedicarboxylic acid, 4-(2,1,3-benzoxadiazol-4-yl)-1,4-dihydro-2,6-d	0.00178955	2.94475	1.55814	389.12	6.182	HILIC-	103232-74-2				(388.1133, 77981.84)(389.116, 13159.76)
I-Urobilin	8.62948e-05	3.64265	1.86499	590.309	2.115	HILIC+	1856-98-0	HMDB04160	C05794		(591.3167, 43120.25)(592.3203, 16596.6)(593.3235, 3891.2)(594.3277, 619.51)
I-Urobilin	3.37465e-05	2.65193	1.40704	590.309	8.629	C18+	1856-98-0	HMDB04160	C05794		(613.2986, 1622.93)(614.3028, 617.49)(591.3177, 19347.42)(592.3215, 6817.9)(593.3262, 1962.41)
Kaempferol 8-C-sulfate	5.81707e-05	1051.9	10.0388	366.001	1.061	HILIC-				LMPK12112001	(776.9963, 6157.01)(777.9947, 4155.32)(364.997, 6556.96)(366.001, 1064.38)(411.0055, 468.76)
Kaempferol 8-C-sulfate	0.00564668	70.6708	6.14304	366.004	5.282	C18-				LMPK12112001	(364.997, 13560.52)(365.9998, 2847.52)(366.9954, 804.28)
Kammogenin	0.00173659	218.748	7.77313	461.314	8.732	C18+				LMST01080040	(462.3212, 4660.35)(463.3209, 1630.41)
Ketodoxapram	0.000467911	-2.70628	-1.43631	392.207	1.288	HILIC+	42595-88-0				(415.2459, 5569.66)(393.2215, 7724.89)(410.2221, 13558.52)(411.2356, 6685.77)
Lactobionic acid	0.000871971	-251.93	-7.97688	358.111	5.832	HILIC-	96-82-2				(357.1035, 11356.09)(358.1073, 1722.4)(417.1233, 805.42)
L-Adrenaline Esi+2.158	0.00227486	419.055	8.711	183.089	2.158	HILIC+	51-43-4		C00788		(206.0804, 3949.85)(184.0958, 4418.52)(185.0933, 1005.12)(201.1596, 2202.17)
L-Alanine, N-propyl-	1.81682e-05	7.84273	2.97136	131.095	6.849	HILIC+	13013-28-0				(154.0838, 6391.72)(155.0854, 814.36)(285.1793, 495.77)(132.1017, 1612103.6)(133.105, 101303.34)(263.1951, 1005.22)(264.2005, 154.03)
L-Alanine, N-propyl- Esi+0.9300002	3.18978e-05	6.26961	2.64838	131.095	0.93	C18+	13013-28-0				(154.0841, 82352.05)(155.0877, 6311.93)(286.136, 1510.65)(132.1017, 1544979.0)(133.1054, 88687.39)(280.1574, 1429.13)(263.1964, 6706.34)
lambda Isostearic acid	0.00354578	-176.045	-7.4598	284.27	1.057	HILIC-	31478-84-9			LMFA01020093	(283.2629, 11322.04)(284.268, 2770.78)
Lauroylcarnitine	2.69176e-05	3.18925	1.67322	326.244	1.071	HILIC+	25518-54-1	HMDB02250			(349.2344, 4640.06)(327.2525, 19945.88)(344.2793, 48443.81)(345.2811, 12425.12)(346.2805, 648.88)(670.538, 7537.79)(653.5407, 5942.69)(654.5253, 1985.69)
Lauryl hydrogen sulfate	0.000685114	-2.21208	-1.1454	266.152	1.192	HILIC+	151-21-3	HMDB05004	C11166		(289.1449, 2517.52)(267.164, 9236.1)(268.1629, 2048.52)(284.1156, 4671.78)(551.336, 3020.73)(533.3216, 3103.38)
Leucyl-leucine Esi+4.662001	2.512e-06	2.48287	1.31201	244.178	4.662	C18+	2883-36-5		C11332		(267.1659, 7290.14)(268.1664, 1379.87)(245.186, 137327.95)(246.1886, 19903.33)(247.1901, 2774.21)(489.3639, 2189.34)(490.3692, 473.85)
Leucyl-leucine Esi-4.6679997	1.05401e-05	2.70311	1.43462	244.179	4.668	C18-	2883-36-5		C11332		(243.1712, 14018.67)(244.1748, 1666.82)
L-Glutamate methylester	0.00247561	-671.948	-9.39221	161.068	5.51	HILIC-			C05016		(160.0615, 44934.43)(161.0648, 3083.94)
L-glycyl-L-hydroxyproline	0.00014552	-2.57964	-1.36717	188.08	1.189	C18+		HMDB11173			(211.0692, 60305.99)(212.0715, 5494.24)(399.1612, 4209.22)(400.158, 1345.94)(189.0869, 52292.49)(190.0896, 4177.08)(377.1562, 3167.51)
L-Histidinal	0.00159582	2.46383	1.30091	139.074	4.007	HILIC+			C01929		(140.0818, 121420.27)(141.0849, 9999.44)
L-Homoserine lactone	2.70512e-05	2.08247	1.05829	101.048	3.159	HILIC-			C19777		(100.041, 8976.3)(101.0434, 102.67)(160.0618, 4717.11)
Licorice glycoside C2	0.0031601	-135.724	-7.08453	726.219	2.912	HILIC+				LMPK12140031	(727.2262, 4669.59)(728.2285, 1697.07)
Liquiritigenin	0.00372036	-597.729	-9.22335	256.069	1.108	HILIC-			C09762	LMPK12140061	(511.1966, 765.4)(255.0663, 221427.67)(256.0696, 34656.52)(315.089, 6915.57)(301.0711, 6511.01)(302.0731, 1387.92)
L-Isoleucine n-butyl ester	2.00197e-07	-3314.71	-11.6947	187.156	5.888	C18+	2865-28-3				(210.1457, 1115.37)(397.304, 7683.47)(398.302, 1002.03)(188.1634, 2577.84)
L-isoleucyl-L-proline	8.29976e-08	3.3095	1.72661	228.147	6.349	HILIC+		HMDB11174			(251.1365, 13767.13)(252.1406, 3328.49)(479.2803, 1744.18)(480.2801, 871.02)(229.1549, 88101.2)(230.1578, 13526.18)(231.1635, 1784.31)(457.3009, 938.62)
L-isoleucyl-L-proline Esi+3.8200002	3.25665e-07	2.5436	1.34687	228.147	3.82	C18+		HMDB11174			(251.1364, 3273.3)(229.1547, 185565.42)(230.1581, 25359.38)(457.2507, 3527.0)
Lividomycin B	0.00274436	307.226	8.26316	599.302	3.905	HILIC+	37636-51-4		C18003		(600.3088, 7546.27)(601.3123, 2416.57)
Lonchocarpenin	9.08061e-05	2.01618	1.01163	448.186	3.162	HILIC+			C10491	LMPK12160024	(471.1844, 903.86)(449.1949, 8492.47)(450.1824, 4380.9)
Lys Gly	0.00522824	2.69768	1.43172	203.126	1.254	C18+					(226.1182, 10961.21)(429.2315, 656.0)(204.1339, 1307037.2)(205.1376, 109858.06)
Lys Lys Lys	4.00145e-05	3.94325	1.97939	402.296	1.098	HILIC-					(401.2894, 62546.64)(402.293, 15567.85)
Lys Val Val Esi+1.4560003	0.00150983	288.802	8.17394	344.241	1.456	C18+					(367.2336, 926.67)(345.2491, 13924.07)(346.251, 2408.95)
LysoPC(16:0)	0.00208166	2.08396	1.05933	495.332	6.635	HILIC+		HMDB10382	C04230		(518.3217, 263715.75)(519.3246, 68791.78)(1013.6527, 686.73)(1014.654, 325.2)(1015.6688, 83.65)(496.3395, 887772.56)(497.3432, 217547.39)(498.3452, 37846.55)(499.3489, 5463.99)(500.3561, 826.65)(991.6708, 469.21)
LysoPC(18:2(9Z,12Z)) Esi+10.7890005	6.76227e-05	5.01852	2.32726	519.332	10.789	C18+		HMDB10386	C04230		(542.3221, 9242.3)(543.3257, 2824.44)(520.3399, 179027.88)(521.3432, 55073.3)(522.3457, 10496.36)(523.3489, 1981.15)
LysoPC(18:2(9Z,12Z)) Esi+6.522002	0.000325242	5.25166	2.39277	519.332	6.522	HILIC+		HMDB10386	C04230		(542.3216, 160891.14)(543.3246, 45507.41)(520.3396, 700486.1)(521.3432, 185922.5)
LysoPE(18:1(11Z)/0:0)	0.00204781	123.852	6.95247	479.301	5.492	HILIC+		HMDB11505			(480.3074, 5258.64)(481.3111, 1235.03)
Malyngamide T 5.283998	9.94687e-05	521.779	9.0273	467.243	5.284	HILIC+					(490.2305, 1110.49)(468.2488, 2913.8)(469.2522, 1103.17)
Mecarbinzid	0.000120784	2.35271	1.23432	308.092	0.905	C18-	27386-64-7		C18942		(343.0607, 3856.28)(307.0851, 55320.58)(367.1059, 7098.26)(368.1094, 1179.85)(353.0888, 1115.66)
Mellitoxin	0.00046674	2.48651	1.31412	310.108	1.539	HILIC-	3484-46-6		C09502		(309.101, 56469.41)(310.103, 10031.93)(311.1005, 3951.45)(369.1375, 2111.46)(355.0984, 1175.14)
Met Cys Lys	0.00234297	2.06183	1.04392	380.152	1.841	HILIC-					(379.1363, 3005.45)(380.1362, 628.0)(439.1647, 9297.64)(440.1678, 2711.89)
Met Met Met	0.000124855	2.6033	1.38034	471.156	3.13	C18-					(470.1483, 18220.36)(471.151, 3563.19)(472.147, 1670.44)
Met Phe Gly	0.00230197	3.14662	1.6538	353.144	6.181	HILIC+					(376.1335, 40201.4)(377.1367, 7251.34)(378.1318, 4722.42)(379.1367, 628.23)(354.1518, 313306.38)(355.1544, 51160.25)(356.1493, 29567.55)
Met Phe Gly	0.00261975	3.03919	1.60369	353.146	3.629	C18+					(377.1902, 2571.68)(354.1515, 540121.9)(355.1545, 82728.37)(356.1495, 50428.69)
Met Tyr Phe	5.41994e-05	844.683	9.72227	481.165	3.062	HILIC+					(482.1696, 10168.81)(483.1723, 2108.99)
methyl 9,10-epoxy-12,15-octadecadienoate	0.000810243	2195.6	11.1004	308.235	1.05	HILIC+				LMFA01070012	(331.2235, 5914.79)(309.2423, 952973.6)(310.246, 181208.47)(326.2683, 13308.63)
methyl 9,10-epoxy-12,15-octadecadienoate 9.302999	2.39577e-05	2505.08	11.2906	308.233	9.303	C18+					(309.2419, 6369.34)(310.2446, 1517.87)
Methyl acetate Esi-6.4179997	0.00134734	2.47789	1.30911	74.0371	6.418	HILIC-	79-20-9		C17530		(147.0664, 6621.76)(193.0717, 11436.2)(73.0294, 1683.11)(133.0505, 26363.86)
Methyl acetyl ricinoleate	0.000765299	3.45654	1.78933	354.277	12.547	C18+	140-03-4		C12280		(377.2661, 281843.0)(378.2695, 64679.77)(379.2731, 10612.07)(380.2756, 1547.11)(355.2843, 104988.16)(356.2874, 25870.2)(357.291, 3945.17)(372.3107, 50124.61)(373.3139, 11704.73)
Methyl Arachidonyl Fluorophosphonate	0.00176251	-3.37706	-1.75577	370.238	1.454	HILIC+					(393.1908, 2776.98)(371.2522, 29052.33)(372.2531, 8292.98)
Methylprednisone	0.000167903	2.6053	1.38145	372.196	1.114	HILIC-	91523-05-6				(371.1876, 12916.42)(372.1919, 3020.78)(417.1978, 3156.83)
MG(16:1(9Z)/0:0/0:0) 9.037	0.000354154	306.295	8.25878	328.26	9.037	C18+		HMDB11565			(329.2681, 5281.61)(330.2718, 1090.98)
MGDG(18:2(9Z,12Z)/18:2(9Z,12Z))	0.000111323	2.07705	1.05453	778.558	1.177	HILIC+				LMGL05010023	(801.5482, 2109.16)(779.5621, 1689.72)(796.5926, 36667.02)(797.5954, 18447.58)
MID42031:25-hydroxy-16,17,23,23,24,24-hexadehydrovitamin D3	0.000290621	2.195	1.13422	394.283	4.805	HILIC+				LMST03020091	(417.2724, 13061.29)(418.2761, 3297.29)(395.2903, 61447.82)(396.2933, 14926.35)
MID42049:(23Z)-1alpha,25-dihydroxy-16,17,23,24-tetradehydrovitamin D3	0.00572123	66.2336	6.04949	412.296	11.63	C18+				LMST03020110	(413.3021, 4639.03)(414.3127, 1721.86)
MID42262:(24R)-25-fluoro-1alpha,24-dihydroxy-24-methylvitamin D3	0.00781844	111.281	6.79807	494.347	13.732	C18-				LMST03020328	(493.3361, 17110.72)(494.3397, 5648.98)(495.3351, 1774.46)
MID42461:26,27-diethyl-1alpha,25-dihydroxy-24a,24b-dihomovitamin D3	0.00332359	387.816	8.59923	517.448	1.011	HILIC+				LMST03020533	(518.4565, 50321.27)(519.4649, 21803.31)(520.4699, 6106.12)
MID66280:1,3-alpha-D-Mannosyl-(1,2-N-acetyl-alpha-D-glucosaminyl)-1,2-alpha-D-mannosyl-1,2-alpha-D-mannosyl-1,2-alpha-D-mannosyl-D-mannose	0.00190159	234.912	7.87598	891.284	5.824	HILIC+			C04923		(892.29, 4302.92)(893.2937, 1636.95)
Minabeolide-4 5.255998	0.00167735	879.375	9.78033	410.277	5.256	HILIC+				LMST01160005	(433.267, 2474.01)(434.2711, 965.23)(411.2848, 4837.76)(412.2882, 1456.53)
Mirasan	0.00410207	2.05196	1.037	240.136	1.817	HILIC-	2519-75-7		C11716		(479.252, 1296.61)(539.2815, 1802.86)(525.285, 1563.42)(239.1292, 7802.21)(240.1319, 1169.51)(299.1498, 5379.52)(300.1529, 1201.68)(285.1346, 6031.16)(286.1369, 1022.17)
monodeallydihydroxyalmitrine	0.00348757	2.04237	1.03024	493.202	3.096	C18+	118448-56-9				(494.209, 11208.86)(495.2122, 3509.54)(496.2089, 1320.5)(497.2037, 276.38)
Montanol	3.84013e-07	2.55429	1.35292	352.26	1.127	HILIC+	71117-50-5		C09137		(375.2512, 3262.64)(353.268, 96468.65)(354.2709, 22563.81)(370.2907, 6449.21)(722.5599, 3180.8)(723.5428, 740.82)
Montanol Esi+11.423003	9.02867e-06	2.34212	1.22782	352.262	11.423	C18+	71117-50-5		C09137		(375.2521, 1954.53)(376.2527, 513.12)(353.269, 9622.39)(354.2736, 2356.27)(355.2738, 469.25)
Mucronine B	0.000351717	2.00592	1.00426	492.273	5.133	C18+	38840-26-5		C10010		(493.2809, 117012.59)(494.2839, 38826.18)
Multifidol	1.28254e-07	2.0392	1.028	210.092	1.821	HILIC-	125074-06-8		C10709		(419.1671, 510.73)(209.0853, 42897.77)(210.0873, 3878.24)(211.0808, 2452.04)(269.1016, 2209.25)(255.0853, 1616.16)
Myricetin hexamethyl ether	0.000781067	538.495	9.07279	402.135	2.009	HILIC-				LMPK12112795	(401.1333, 45767.62)(402.1358, 8261.73)(403.1286, 3335.66)(447.1494, 3139.95)
N- (9-Fluorenylmethoxycarbonyl)-L-Leucine	0.00438571	-136.501	-7.09277	353.163	6.512	C18+	35661-60-0				(354.1702, 8943.23)(355.1732, 2744.36)
N1,N5,N10-Tricoumaroyl spermidine	0.00061974	276.11	8.1091	583.27	6.9	C18+			C18069		(606.2575, 14198.3)(607.2612, 5537.8)(608.2652, 1400.3)(584.2749, 9419.28)(585.2794, 4102.16)(586.2829, 1152.18)
N2-(D-1-Carboxyethyl)-L-lysine Esi-6.287998	0.0017478	2.39552	1.26034	218.126	6.288	HILIC-	34522-31-1		C04020		(217.1195, 29144.77)(218.1228, 3119.88)(219.1243, 317.5)
N2-Acetyl-L-aminoadipate	5.70056e-06	2.21076	1.14454	203.079	3.393	HILIC+			C12986		(204.0867, 458621.88)(205.09, 40659.81)
N2-Acetyl-L-aminoadipate	0.000440103	2.00264	1.00191	203.08	0.905	C18+			C12986		(204.0865, 515737.6)(205.09, 46097.23)(221.1137, 31599.73)(424.1885, 1121.8)
N2-Malonyl-D-tryptophan	0.00282553	129.984	7.02219	336.095	7.639	C18-			C03414		(335.0875, 24485.9)(336.0908, 4817.22)
N-Acetyl-9-O-lactoylneuraminic acid 3.2799993	0.000608	346.867	8.43824	381.126	3.28	HILIC-	92935-30-3	HMDB00768			(380.12, 4640.06)(381.1221, 884.75)
N-Acetyl-aspartyl-glutamate	0.000548638	2.14498	1.10096	304.094	1.212	HILIC-	3106-85-2		C12270		(303.0904, 11640.34)(304.0899, 2683.3)(363.1057, 22243.25)(349.088, 3969.91)
N-Acetyl-D-quinovosamine Esi+6.647002	0.00278243	2.09922	1.06985	205.099	6.647	HILIC+			C15481		(228.0874, 7796.69)(206.1026, 23577.87)(207.1082, 1846.25)
N-Acetylgalactosaminate	0.00015819	2.23368	1.15942	235.069	1.834	HILIC-			C03408		(469.1254, 1155.25)(529.1498, 1070.82)(515.1291, 1157.57)(234.0624, 11081.8)
N-Acetylmannosamine	4.60061e-06	2.06132	1.04357	221.09	3.159	HILIC+	3615-17-6	HMDB01129	C00645		(244.0795, 71344.73)(245.0849, 6952.29)(246.0893, 828.39)(465.1688, 59737.55)(466.1728, 12060.21)(467.1792, 2766.39)(222.0975, 418250.47)(223.1007, 36952.63)(443.182, 496.27)
N-Acetylmannosamine	0.00333389	2.16874	1.11686	221.09	3.396	HILIC-	3615-17-6	HMDB01129	C00645		(220.0833, 46834.18)(221.0868, 4063.82)(280.0812, 112.97)(266.0887, 96400.31)(267.0918, 10712.14)
N-Acetylmannosamine	6.43466e-07	2.55823	1.35515	221.09	0.949	C18+	3615-17-6	HMDB01129	C00645		(244.0789, 642492.9)(245.0825, 57863.97)(246.0851, 8750.01)(465.169, 340435.78)(466.1727, 59105.3)(467.1751, 13169.07)(222.0978, 195432.06)(223.101, 20794.24)
N-Acetylmannosamine	4.03059e-06	3.04804	1.60788	221.09	0.91	C18-	3615-17-6	HMDB01129	C00645		(256.0599, 592059.6)(257.0633, 50115.16)(220.0834, 22134.56)(221.0858, 2316.19)(266.0888, 25356.32)(267.0912, 3089.32)
N-Acetylmannosamine Esi+1.0330005	6.84395e-05	2.03284	1.0235	221.091	1.033	C18+	3615-17-6	HMDB01129	C00645		(244.0796, 273051.5)(245.0825, 29125.88)(465.1688, 27239.97)(466.172, 5133.46)(222.0991, 74782.7)(223.103, 7666.5)
N-Acetylmannosamine Esi+3.393999	5.74234e-05	2.12495	1.08743	221.089	3.394	HILIC+	3615-17-6	HMDB01129	C00645		(244.0795, 71887.29)(245.0836, 6393.16)(246.0867, 673.96)(465.1684, 52492.94)(466.1723, 10535.2)(467.1753, 2314.69)(223.1006, 18727.63)
N-Acetylmannosamine Esi-0.9099999	7.83659e-07	2.84228	1.50705	221.09	0.91	C18-	3615-17-6	HMDB01129	C00645		(256.0599, 592059.6)(257.0633, 50115.16)(220.0834, 22134.56)(221.0858, 2316.19)(266.0888, 25356.32)(267.0912, 3089.32)
N-Acetylmuramic acid	0.00194676	2.06755	1.04792	293.111	5.906	HILIC-	10597-89-4		C02713		(585.2136, 8392.39)(586.2158, 2406.33)(587.2177, 538.25)(292.1036, 52324.89)(293.1068, 7296.17)(294.103, 1675.16)
N-Acetylmuramic acid	0.000130501	2.46984	1.30442	293.111	1.227	C18-	10597-89-4		C02713		(585.2123, 1140.2)(328.0848, 1026.33)(292.1042, 35859.01)(293.1024, 7223.6)(621.1934, 1512.85)
N-Acetylserine	0.00408503	-217.326	-7.76372	147.054	1.095	C18+	16354-58-8	HMDB02931			(170.0433, 41941.83)(171.0455, 2047.56)(317.0943, 4793.58)(148.0602, 39925.88)(149.0632, 2823.81)
Nafenopin glucuronide	0.00145817	248.98	7.95988	508.166	0.956	C18+			C11608		(509.1757, 3027.75)(510.1818, 1239.36)
Nalbuphine-6-sulfate	7.11077e-05	547.615	9.09702	483.15	1.101	HILIC-					(482.1442, 3172.82)(483.1495, 879.76)
Napelline Esi+4.7039995	0.00245993	2.36297	1.2406	376.272	4.704	HILIC+	5008-52-6		C08700		(377.2791, 14686.85)(378.2837, 3642.74)
Nap-His-OH	0.000254023	-2.80236	-1.48664	460.142	5.03	HILIC-					(459.1346, 20377.54)(460.1382, 3961.98)(519.1543, 634.65)
N-Benzoyl-4-hydroxyanthranilate	0.000332039	2.00584	1.00421	257.067	3.156	HILIC-			C04207		(256.0606, 572672.75)(257.0636, 49963.53)(302.0664, 3971.31)
N-Benzoyl-4-hydroxyanthranilate	5.45535e-07	2.92952	1.55066	257.067	0.908	C18-			C04207		(256.0599, 595394.4)(257.0632, 51429.42)(316.0515, 491.19)
N-Desethylquinagolide glucuronide	0.001533	340.612	8.41199	560.257	4.995	C18+					(561.2604, 16101.93)(562.262, 4821.77)
Neocnidilide	0.00168209	556.054	9.11908	194.13	5.12	C18+	4567-33-3		C17002		(195.1378, 65818.54)(196.1413, 9520.34)
Neocnidilide 1.5099995	0.00185197	476.613	8.89667	194.128	1.51	HILIC+	4567-33-3		C17002		(217.1104, 6485.29)(195.1365, 18746.52)(196.1406, 2078.09)(212.165, 4638.41)
Neolinderatone Esi-2.5220006	0.00182113	-247.482	-7.95118	588.339	2.522	HILIC-				LMPK12140211	(587.3324, 4644.2)(588.3354, 1447.99)
N-Glycoloyl-neuraminate	0.00180492	163.867	7.35638	325.099	5.587	C18+			C03410		(348.0884, 2556.93)(326.106, 5539.1)(327.1128, 997.01)
N-Hydroxy-1-aminonaphthalene 3.6080012	0.00238991	132.971	7.05497	159.07	3.608	C18+	607-30-7		C14789		(341.1332, 1831.77)(160.0761, 761.59)(161.0698, 74.91)(177.1026, 11664.6)(178.1056, 1641.84)
N-Nitrosodi-n-butylamine	0.00302823	829.422	9.69596	158.141	2.431	C18+	924-16-3		C19277		(159.1489, 11769.22)(160.1505, 1502.52)
N-oleoyl glutamic acid Esi+4.6439986	0.00242652	252.277	7.97886	411.299	4.644	HILIC+				LMFA08020088	(412.3049, 12692.19)(413.3046, 3192.58)
N-palmitoyl serine	3.4155e-05	1351.89	10.4008	343.272	11.624	C18+				LMFA08020101	(344.2796, 21596.83)(345.2825, 4830.17)(346.2864, 913.42)
N-phenethyldodecanamide 10.175998	0.000260871	710.175	9.47203	303.255	10.176	C18+					(304.263, 4741.55)(305.2659, 879.31)
O-Methylisoetharine sulfate	0.0030612	183.106	7.51654	333.127	3.915	C18+	53552-15-1				(334.1316, 10823.47)(335.1332, 4063.78)(336.1373, 360.66)(351.161, 1799.75)
Orthoform	0.00166743	2.09608	1.06769	167.058	1.764	HILIC+	536-25-4		C14171		(190.1073, 3458.6)(357.1086, 1167.04)(168.0658, 61884.21)(169.0681, 6926.13)(185.0905, 1800.53)(335.1706, 3840.05)
Ouabagenin	0.00359905	2.14324	1.09979	438.222	1.062	HILIC-	508-52-1				(437.2158, 3132.62)(438.2201, 852.9)(483.2057, 5109.4)(484.2084, 1457.49)
Oxadixyl	0.00195824	2.48231	1.31169	278.128	6.369	HILIC+	77732-09-3		C18753		(301.1137, 2524.47)(302.1206, 423.99)(279.135, 7437.85)(280.1384, 2285.09)(296.158, 13383.46)
Oxandrolone	0.00180643	2.83978	1.50578	306.22	1.074	HILIC+			C07346		(329.2081, 929.95)(635.4238, 1432.25)(636.4248, 402.53)(307.2272, 46635.82)(308.2296, 10780.1)(324.2604, 5611.25)(630.4769, 2717.24)
Oxytetracycline	0.00477709	69.8371	6.12592	482.127	1.454	C18+	79-57-2		C06624	LMPK07000005	(483.1343, 3508.32)(484.1401, 792.52)
PA(12:0/20:5(5Z,8Z,11Z,14Z,17Z))	3.2161e-08	-2.25607	-1.17381	638.391	1.052	HILIC-				LMGP10010061	(637.3811, 8612.23)(638.3831, 3829.76)(683.3879, 1120.8)
PA(13:0/0:0)	6.8025e-05	3.44705	1.78536	368.197	7.879	C18+				LMGP10050001	(369.2036, 22428.17)(370.207, 4576.65)(371.2034, 2086.33)
PA(18:3(6Z,9Z,12Z)/0:0)	5.15151e-06	2399.29	11.2284	432.224	4.341	C18+				LMGP10050023	(455.2157, 1855.11)(433.2329, 15533.04)(434.2377, 5492.97)(435.2291, 1941.7)(450.2639, 846.01)
PA(O-20:0/22:6(4Z,7Z,10Z,13Z,16Z,19Z))	0.000516433	520.013	9.0224	762.544	1.229	HILIC-				LMGP10020070	(761.5441, 2755.44)(762.5445, 1709.77)
Palmitoyl 3-carbacyclic Phosphatidic Acid	9.07768e-06	2.6974	1.43157	390.254	1.104	HILIC-	476310-22-2				(389.2458, 72120.37)(390.2493, 16589.77)(449.2741, 4054.33)
Palmitoyl 3-carbacyclic Phosphatidic Acid Esi-12.657997	0.0007807	2.13906	1.09698	390.253	12.658	C18-	476310-22-2				(389.2463, 12894.0)(390.2495, 2845.56)
Pantetheine	0.00563326	104.885	6.71267	278.131	4.281	C18+	496-65-1	HMDB03426	C00831		(301.1196, 14304.43)(302.1284, 2744.88)(279.1374, 13631.4)(280.1406, 3375.55)
Pantetheine	0.00107358	2.32055	1.21447	278.13	4.29	C18-	496-65-1	HMDB03426	C00831		(313.0993, 15692.97)(314.1026, 1950.97)(277.1232, 6216.14)
PC(15:1(9Z)/0:0)	0.000184717	2.08571	1.06054	479.303	7.459	C18+				LMGP01050125	(502.3019, 1802.66)(480.3089, 14187.41)(481.3123, 4560.8)
PC(18:1(9E)/0:0)[U]	0.00270816	2.79625	1.48349	521.348	6.577	HILIC+				LMGP01050115	(544.3371, 305011.06)(545.3402, 87398.85)(1065.683, 1306.32)(1066.6857, 829.86)(522.355, 801776.5)(523.3587, 218059.08)
PC(18:1(9E)/0:0)[U]	0.00134026	2.67437	1.4192	521.348	11.693	C18+				LMGP01050115	(544.3374, 10508.88)(545.3415, 3198.76)(546.3461, 856.46)(522.3558, 152513.42)(523.3589, 48733.13)(524.3617, 9201.66)(525.3638, 1549.54)
PC(18:1(9Z)/18:2(6Z,9Z))	0.000280794	2.40205	1.26427	783.576	5.257	HILIC+				LMGP01010893	(806.565, 5480.86)(807.5682, 2634.4)(784.584, 106238.05)(785.5877, 46405.49)
PC(18:2(5Z,9Z)/18:2(5Z,9Z))[U] Esi+5.276998	0.000776317	2.05746	1.04086	759.576	5.277	HILIC+				LMGP01010925	(782.5695, 131474.05)(760.5834, 63959.4)(761.5872, 26271.51)(762.5906, 7096.65)(763.5942, 1423.58)
PC(O-16:1(9E)/0:0)[U]	0.00567143	-130.396	-7.02676	479.338	11.741	C18+				LMGP01050102	(502.3347, 2873.51)(503.3305, 906.48)(480.3448, 35778.46)(481.347, 11490.37)
p-Chloroaniline	5.96847e-05	2.68939	1.42728	127.021	1.875	HILIC+	106-47-8		C14450		(128.0275, 22846.42)(129.0311, 1462.61)(145.061, 1853.36)
p-Coumaroylputrescine	0.000193896	653.252	9.3515	251.163	4.761	HILIC+	34136-53-3		C18326		(252.1709, 7993.33)(253.176, 1292.18)
PE(12:0/20:0)	0.00017135	3.47928	1.79879	737.524	1.547	HILIC-				LMGP02011259	(736.5185, 103437.63)(737.5215, 48011.51)(738.5223, 15610.75)(739.5229, 3849.39)(740.5238, 651.94)
PE(18:1(9Z)/19:1(9Z))	1.349e-06	1732.61	10.7587	774.593	12.548	C18+				LMGP02010646	(775.6018, 6004.32)(776.604, 2798.04)(777.6093, 822.82)
PE(18:2(9Z,12Z)/0:0)	0.0017139	182.599	7.51254	477.284	5.53	HILIC-				LMGP02050011	(476.2773, 9053.45)(477.2806, 2175.36)
PE(18:2(9Z,12Z)/0:0)	0.000771776	2.67313	1.41853	477.285	10.939	C18+				LMGP02050011	(500.2749, 6830.43)(501.2787, 2025.45)(478.2929, 32431.09)(479.2962, 8529.52)(480.2903, 2472.67)
PE(18:2(9Z,12Z)/0:0)	0.00214858	204.854	7.67845	477.285	10.944	C18-				LMGP02050011	(476.2777, 10785.24)(477.2812, 2859.31)(478.283, 202.86)
PE(20:2(11Z,14Z)/0:0)	0.000796171	3.04322	1.6056	565.337	6.621	HILIC-				LMGP02050021	(564.3301, 36838.13)(565.333, 10873.67)
PE(20:2(11Z,14Z)/0:0)	0.000875986	2.8814	1.52677	565.337	10.997	C18-				LMGP02050021	(564.3301, 28611.63)(565.3337, 7684.07)(566.3365, 1592.99)
PE(20:3(8Z,11Z,14Z)/0:0)	0.00348616	-197.795	-7.62786	525.279	12.325	C18+				LMGP02050022	(526.2884, 4686.7)(527.2936, 1128.37)
PE(O-20:0/17:2(9Z,12Z))	0.00224365	300.259	8.23006	380.304	2.671	HILIC+				LMGP02020070	(381.311, 1125.15)(761.613, 2686.41)(762.6169, 1518.56)
Pedunculagin	0.000236192	400.301	8.64494	784.073	1.091	HILIC-	7045-42-3		C10236		(783.066, 13937.26)(784.0658, 8281.69)
Penicillin G	0.000834629	2.12158	1.08514	334.099	1.073	HILIC-	61-33-6		C05551		(333.0913, 10264.06)(334.0939, 2514.58)(393.1048, 1158.95)(394.0978, 359.87)(379.1026, 3796.21)
PE-NMe(O-14:0/O-14:0)	0.000913523	1313.55	10.3593	621.505	1.048	HILIC+				LMGP02040010	(622.5182, 29387.21)(623.5117, 16061.21)
PE-NMe2(16:0/16:0)[U]	0.00287148	109.095	6.76944	741.526	4.592	HILIC+				LMGP02010327	(742.5326, 2008.71)(743.5371, 934.34)
Petromyzonol	0.000203234	804.411	9.65179	411.334	9.566	C18+				LMST04010301	(412.3421, 3987.66)(413.3443, 1327.23)
PG(16:0/0:0)	0.00182417	2.05769	1.04103	484.279	4.598	HILIC-				LMGP04050008	(483.2716, 12190.44)(484.2753, 3038.43)(485.2778, 590.53)
PGF1alpha Esi-1.2330004	0.00227314	-2.37409	-1.24737	356.253	1.233	HILIC-	745-62-0	HMDB02685	C06475	LMFA03010137	(355.2445, 5439.6)(356.2472, 1458.54)(415.2759, 9012.6)(416.278, 2826.44)(401.2486, 1541.97)
Phe Gly Trp	0.00297698	2.482	1.3115	408.18	0.966	HILIC-					(407.1738, 67954.07)(408.1766, 13589.85)
Phe Met	0.00280861	135.564	7.08282	296.12	5.6	C18+					(319.1131, 3189.65)(297.1242, 9006.37)(298.1274, 2205.75)
Phillipsiaxanthin/ 1,1'-(OH)2-2,2'-diketo-3,4,3',4'-tetradehydrolycopene	0.000349966	3.11142	1.63757	642.389	8.748	C18-				LMPR01070215	(641.3821, 27014.84)(642.3858, 9996.21)
Phytyl phosphate	0.000140278	2.03097	1.02217	376.272	4.702	HILIC+					(399.2617, 1622.88)(377.2795, 19245.46)(378.2831, 4922.98)
Phytyl phosphate	0.00155799	-147.078	-7.20044	398.252	3.983	C18+					(399.2591, 4703.42)(400.2637, 1273.09)
PI(16:0/19:0)	0.000449354	317.576	8.31096	874.555	4.527	HILIC+				LMGP06010943	(875.5631, 6215.04)(876.5665, 3025.98)
PI(20:2(11Z,14Z)/18:4(6Z,9Z,12Z,15Z))	9.44057e-06	1111.28	10.118	904.503	2.715	HILIC+				LMGP06010542	(905.511, 5113.23)(906.5139, 2907.73)(907.5145, 1374.27)
PI(22:0/0:0)	0.000176534	1029.04	10.0071	656.39	4.262	HILIC+				LMGP06050024	(679.3754, 556.33)(657.3963, 5164.69)(658.4005, 2164.06)(659.4042, 504.3)
PI(22:6(4Z,7Z,10Z,13Z,16Z,19Z)/0:0)	1.76807e-06	3019.76	11.5602	704.317	1.133	HILIC-				LMGP06050012	(703.3122, 1576.54)(704.319, 871.95)(705.3371, 84.69)
PI(O-16:0/13:0)	7.40092e-36	9450.06	13.2061	754.497	12.547	C18+				LMGP06020003	(755.5024, 2733.22)(756.511, 1485.01)
PI(O-16:0/18:2(9Z,12Z))	0.000521957	510.468	8.99568	866.549	4.553	HILIC-				LMGP06020080	(865.5437, 4348.06)(866.5469, 2205.5)(867.5542, 1214.92)
PI(O-16:0/20:3(8Z,11Z,14Z))	0.000559337	280.249	8.13057	892.566	4.528	HILIC-				LMGP06020076	(891.5589, 5920.8)(892.5621, 3009.2)
PI(P-16:0/18:3(6Z,9Z,12Z))	0.00396437	-195.161	-7.60852	838.504	10.451	C18+				LMGP06030014	(839.5122, 5184.34)(840.5154, 2607.15)(841.5153, 1343.2)
Pioglitazone	0.00108268	232.732	7.86252	416.139	6.181	HILIC-	111025-46-8		C07675		(415.1319, 23178.02)(416.1351, 4161.15)(417.1307, 2218.67)
p-Nitrophenyl-O-ethyl ethylphosphonate	0.000298279	3.02208	1.59554	259.064	1.874	HILIC+	546-71-4		C13048		(260.0703, 48401.83)(261.0745, 5443.69)(262.0694, 2630.07)
p-Nitrophenyl-O-ethyl ethylphosphonate	1.0954e-06	2.89132	1.53173	259.064	0.909	C18-	546-71-4		C13048		(258.0571, 108842.93)(259.0604, 10963.59)(260.062, 1709.2)
Polyoxin B	0.00238455	-209.986	-7.71415	567.164	5.972	HILIC-	19396-06-6		C06692		(566.1566, 9648.58)(567.1599, 2369.59)(568.165, 804.33)
Practolol	0.00205984	2.29174	1.19644	266.163	5.53	HILIC+	6673-35-4		C11696		(289.1524, 28305.24)(290.1557, 4858.62)(267.1706, 19705.8)(268.1735, 3225.24)
Prazosin	0.000317702	-726.935	-9.50568	383.159	2.981	HILIC+	19216-56-9		C07368		(384.167, 3355.14)(385.164, 842.13)
Pro Gln Pro	0.00315105	143.506	7.16496	340.175	5.095	HILIC+					(341.1823, 6584.56)(342.1843, 2004.5)
Pro Phe Trp	0.00303283	197.967	7.62912	448.212	1.97	HILIC-					(447.2053, 3952.4)(448.2114, 1025.79)
Pro Val Esi+3.25	2.15357e-06	2.80752	1.4893	214.132	3.25	C18+					(237.1214, 3726.51)(215.1388, 71247.16)(216.1422, 9572.39)
Pro Val Esi+6.541 :1	8.64791e-05	2.1489	1.1036	214.129	6.541	HILIC+					(237.1216, 7450.57)(215.1392, 72337.36)(216.1421, 9037.68)(429.2385, 2706.63)
Pro Val Val	0.00161934	222.399	7.79701	313.2	6.519	HILIC-					(312.1921, 929.4)(358.1978, 18199.57)(359.2008, 3814.05)
Promethazine sulfoxide	0.00052239	-489.802	-8.93605	300.13	5.815	HILIC-	7640-51-9				(299.1224, 18889.33)(300.1276, 2490.55)
PS(21:0/0:0)	0.00108406	2.93669	1.55419	567.352	6.58	HILIC-				LMGP03050026	(566.3449, 22758.58)(567.3481, 6545.33)
PS(21:0/0:0)	0.00589464	95.9988	6.58494	567.353	11.702	C18-				LMGP03050026	(566.3454, 5045.58)(567.3494, 1481.84)(568.3519, 244.72)(569.3522, 47.51)
PS(22:4(7Z,10Z,13Z,16Z)/0:0)	0.000439664	308.807	8.27056	573.309	6.635	HILIC+				LMGP03050014	(574.3165, 3305.22)(575.3207, 1422.51)
PS(22:4(7Z,10Z,13Z,16Z)/0:0)	0.00205953	140.252	7.13188	633.325	10.996	C18-				LMGP03050014	(632.3179, 4623.93)(633.321, 1469.36)(634.3225, 134.44)
PS(O-16:0/20:2(11Z,14Z))	0.00279766	296.512	8.21195	773.559	2.922	HILIC+				LMGP03020013	(774.5686, 3707.26)(775.568, 1955.86)
PS(P-16:0/15:1(9Z))	0.00169719	419.121	8.71122	703.47	1.127	HILIC+				LMGP03030006	(704.4778, 11305.32)(705.4834, 4178.15)(706.4814, 1221.01)
Purine	0.000240988	2.01204	1.00866	120.043	0.917	C18-	120-73-0	HMDB01366	C15587		(119.0363, 324213.66)(120.0396, 19938.09)(179.0567, 130381.1)(180.0599, 8810.56)
Pyrene-1,8-dione	0.0013505	2.06004	1.04268	232.056	0.844	C18+	2304-85-0		C18258		(255.0473, 1547.94)(233.0631, 65601.66)(234.0666, 5507.79)(250.0992, 5158.48)(482.1412, 645.88)
Pyrimidodiazepine	1.63298e-06	2.48776	1.31485	221.091	3.155	HILIC-			C02587		(220.0838, 96236.91)(221.087, 8901.56)(280.1013, 958.0)(266.0892, 156097.62)(267.0923, 24107.71)
Pyrimidodiazepine	8.85044e-07	3.4726	1.79602	221.09	0.905	C18+			C02587		(244.0795, 88897.01)(245.0826, 9730.63)(246.0825, 1049.49)(465.1693, 41494.71)(466.1729, 9550.82)(467.1758, 2826.28)(468.1956, 460.81)(222.098, 147417.42)(223.1003, 20126.91)(443.1861, 1178.6)
Quassimarin	0.00172513	126.347	6.98124	522.211	9.082	HILIC+	59938-97-5		C08777		(523.2183, 3797.6)(524.2219, 925.08)
SC-57666	2.23439e-05	-2.43846	-1.28597	316.091	0.861	C18-			C11706		(351.0591, 10386.28)(352.0608, 1918.52)(315.0811, 7492.06)(316.0822, 1114.93)
Sclerotiorin	7.23418e-08	2671.8	11.3836	390.122	3.294	C18+	549-23-5				(391.1282, 4717.44)(392.1412, 1393.38)
Ser Ser Asn	0.000192497	3.25181	1.70124	306.116	3.095	C18+					(307.1225, 32273.27)(308.125, 8126.74)(309.1208, 2731.18)(324.1904, 2229.44)
SM(d18:0/16:0)	0.00138873	-147.717	-7.20669	704.582	6.116	HILIC+				LMSP03010004	(727.57, 755.54)(705.5894, 3101.03)(706.5922, 1429.91)
S-Methyl-L-Thiocitrulline	3.62545e-06	3.0744	1.62031	205.087	3.156	HILIC+	209589-59-3				(433.163, 5146.51)(434.1672, 1661.95)(435.169, 454.61)(206.0927, 12092.9)(207.0899, 388.43)(428.2346, 954.58)
Soyasapogenol B 3-O-D-glucuronide	0.000707245	253.472	7.98568	634.407	9.286	C18-			C19763		(669.378, 792.36)(633.4, 12066.11)(634.4035, 4675.04)(635.406, 1232.75)
Soyasapogenol B 3-O-D-glucuronide Esi-4.266999	0.00112658	568.813	9.15181	634.407	4.267	HILIC-			C19763		(633.3998, 8898.89)(634.4029, 3447.17)(635.4061, 978.12)
Stearamide	0.000598673	2.09703	1.06835	283.287	3.794	HILIC+	124-26-5		C13846	LMFA08010003	(306.2788, 1990.47)(284.2945, 21114.84)(285.2979, 3859.87)(286.3033, 531.57)
Succinylmonocholine	0.00036228	2.02846	1.02038	186.096	1.921	HILIC+	5518-77-4				(209.0883, 5926.69)(395.2003, 2162.85)(187.095, 5533.9)(204.1245, 58845.97)(390.2082, 2979.83)
Sulisobenzone	0.00743489	-247.433	-7.95089	354.041	6.444	C18-					(353.0335, 37983.41)(354.037, 6604.94)(355.0333, 2088.8)
Sulisobenzone 4.8769994	3.79919e-05	1560.37	10.6077	354.041	4.877	C18-					(353.0335, 29660.16)(354.037, 5671.09)(355.032, 1755.2)
Surinamensin	0.000146351	2.26587	1.18007	388.188	1.095	HILIC-	68143-82-8		C10888		(387.1834, 21693.88)(388.185, 5119.54)(433.1904, 3331.92)
Tafluprost (free acid)	0.000434268	2.09724	1.06849	410.196	1.058	HILIC-	209860-88-8				(409.1894, 118792.52)(410.1926, 24742.08)(456.2031, 878.23)(457.1918, 134.78)
Teprenone	0.0002787	335.476	8.39007	352.272	11.599	C18+	6809-52-5		C13297		(353.2796, 5213.03)(354.2828, 1922.34)
TG(20:4(5Z,8Z,11Z,14Z)/18:2(9Z,12Z)/22:6(4Z,7Z,10Z,13Z,16Z,19Z))[iso6]	0.00299877	294.695	8.20308	936.755	1.067	HILIC+		HMDB10530			(937.7655, 4026.91)(938.7652, 3472.59)(954.7927, 4489.57)(955.7917, 3332.77)
Theonellasterol D	0.00207649	2.07613	1.0539	472.391	1.016	HILIC+				LMST01040182	(473.3988, 159743.44)(474.4017, 54038.87)(475.4021, 12281.02)(490.4252, 963130.56)(491.4288, 318527.25)(492.4315, 55918.98)(493.4327, 8794.67)
Thiodiacetic acid sulfoxide	0.000142919	2.16585	1.11493	165.994	0.977	C18-	33388-14-6		C14873		(164.9865, 31091.75)(165.9895, 1681.63)(225.008, 18344.01)
Thiodiacetic acid sulfoxide Esi-3.486	0.00273174	-477.959	-8.90074	226.015	3.486	HILIC-	33388-14-6		C14873		(225.0076, 6733.47)(226.0102, 581.27)
Thr Leu	0.00443138	2.10094	1.07103	232.142	6.119	HILIC-					(463.2757, 4253.98)(464.2801, 938.32)(231.1354, 92859.26)(232.1385, 11443.2)(233.1404, 1487.78)
Thr Leu Esi+3.5869985	4.44246e-05	2.32421	1.21674	232.142	3.587	C18+					(255.1322, 10597.4)(256.1238, 3312.87)(233.1497, 146928.28)(234.1529, 19094.48)(235.1529, 2584.06)(465.2905, 1031.52)(466.2868, 573.66)
Thr Val Cys	0.000159714	2.14663	1.10207	321.141	1.851	HILIC+					(344.1518, 2654.81)(665.2773, 1659.66)(666.2769, 651.31)(322.1481, 3843.51)(339.1488, 6127.91)
Thr-Nap-OH	3.71492e-06	1528.23	10.5776	460.124	1.875	HILIC+					(461.1348, 4172.81)(462.1398, 1005.75)
Thromboxanoic acid skeleton	0.00109538	2.69065	1.42796	340.26	1.642	HILIC+				LMFA03030000	(341.2681, 45123.57)(342.2711, 9996.78)
Tifluadom	0.00152271	349.642	8.44973	393.129	2.936	C18+	83386-35-0		C11797		(416.117, 1823.27)(417.1231, 470.53)(394.1349, 9807.27)(395.1426, 2182.5)
Tiletamine	7.32255e-05	2.7991	1.48497	223.105	3.162	HILIC+					(246.0952, 4932.54)(224.1026, 9490.88)(225.1027, 731.44)(464.2822, 4768.58)(465.2838, 1072.19)
Tolnaftate	0.00153532	176.362	7.46239	307.106	5.807	C18+	2398-96-1				(330.0949, 3573.84)(331.0993, 832.91)(308.113, 2080.33)(325.1422, 4792.29)(326.145, 1109.1)
Trandolapril	1.85313e-05	2.29042	1.19561	430.242	3.21	C18+	87679-37-6		C07154		(453.2316, 1079.56)(431.2497, 8292.47)(432.2525, 2471.68)(433.2507, 605.09)
trans-5,6-Dihydro-5,6-dihydroxy-7,12-dimethylbenz[a]anthracene	2.17472e-07	2.01894	1.0136	290.128	3.353	C18+	16644-15-8		C19607		(291.1344, 14503.5)(292.1381, 4777.68)(308.1655, 3727.49)
trans-EKODE-(E)-Ib 9.101999	6.04901e-05	1089.82	10.0899	332.197	9.102	C18+	478931-82-7				(333.2033, 13634.68)(334.2069, 3129.24)
Triacanthine	0.00331707	2.56893	1.36117	203.117	5.449	C18+	10091-84-6		C08435		(204.1241, 21773.02)(205.1273, 2811.71)(221.1534, 2773.46)
Triacetin	0.000247417	721.392	9.49464	235.106	2.484	HILIC+	102-76-1			LMGL03012615	(236.1134, 4514.52)(237.1138, 756.32)
Tussilagine 1.833	0.0032626	274.508	8.10071	199.12	1.833	HILIC+	80151-77-5		C10411		(200.1286, 2871.36)(217.157, 4082.59)
Tutin	0.00251722	2.02242	1.01608	294.111	1.792	HILIC-	2571-22-4		C09570		(293.1034, 5038.6)(294.1059, 417.11)(353.127, 12055.6)(339.1115, 10213.85)
TWS119	0.000271356	2.06368	1.04522	318.111	1.061	HILIC-	601514-19-6				(317.1046, 5669.1)(318.1064, 1160.94)(363.1069, 4341.67)(364.1085, 1036.24)
TXB2	5.44293e-05	1169.6	10.1918	370.232	1.647	HILIC-	54397-85-2	HMDB03252	C05963	LMFA03030002	(369.2279, 5059.73)(370.2293, 1094.98)(429.2433, 3186.57)(430.242, 1269.7)(415.2314, 2526.7)
Tyr Asp Phe	2.81279e-08	2.53113	1.33978	465.153	6.794	HILIC+					(466.1608, 16298.22)(467.1635, 4399.84)
Tyr Tyr Phe	0.00143868	2.75838	1.46382	537.214	4.624	C18-					(536.207, 98326.33)(537.21, 31613.96)(538.2102, 9545.22)(539.2105, 2026.17)
Tyramine-O-sulfate	2.43728e-05	6129.03	12.5814	239.015	1.346	HILIC+	30223-92-8	HMDB06409			(240.0326, 4511.5)(241.0351, 398.31)
U-73122	0.00308938	171.928	7.42566	464.302	1.652	HILIC-	112648-68-7				(463.2931, 2999.4)(464.2972, 980.12)(523.324, 1575.19)(509.3117, 1345.37)
UK-47265 Esi-4.973002	0.000834711	312.146	8.28608	338.046	4.973	C18-	81886-52-4		C11701		(337.0388, 22106.58)(338.042, 4376.42)(339.0378, 1362.89)
Uric acid	0.00376255	81.2427	6.34417	168.025	1.063	HILIC-	69-93-2	HMDB00289	C00366		(335.0493, 3009.2)(336.0491, 315.55)(167.0192, 8777.17)(168.022, 953.69)
Val Ala Ile	0.00143366	2.76371	1.46661	301.199	3.799	C18+					(324.1893, 14494.56)(325.1877, 3774.57)(302.2073, 59458.91)(303.2102, 9661.01)(603.4054, 637.83)
Val Asn Phe	0.00172745	184.453	7.52711	378.193	11.624	C18+					(401.1791, 3879.68)(402.1849, 954.09)(379.199, 2549.85)(380.1963, 1236.9)
Val Gly Ile Esi+6.3489995	0.000296148	2.74976	1.4593	287.184	6.349	HILIC+					(310.174, 5777.38)(311.176, 1016.2)(288.1915, 16398.74)(289.1925, 2900.59)
Val Leu	0.00317181	2.58923	1.37252	230.163	5.909	HILIC+					(253.1525, 137491.36)(254.1557, 17914.97)(255.1481, 2438.15)(483.3146, 22460.27)(484.3181, 6499.49)(485.3163, 1615.8)(231.1706, 1132000.6)(232.1739, 129415.48)(233.1759, 12963.81)(461.3333, 27258.67)(462.3362, 7563.89)(463.3376, 1570.7)
Val Leu Esi+4.1630006	3.50027e-05	2.35383	1.23501	230.163	4.163	C18+					(254.1502, 10022.94)(483.3112, 773.39)(231.1705, 299608.22)(232.1736, 35549.07)(233.1753, 3792.58)(461.3327, 6193.02)(462.3355, 1855.68)
Val Leu Esi-4.1669993	3.77804e-05	2.52965	1.33894	230.163	4.167	C18-					(229.1559, 18110.89)(230.1595, 2760.87)
Val Met	0.000230748	2.38024	1.25111	248.12	3.428	C18+					(271.1094, 3330.67)(249.1269, 38313.54)(250.1307, 5995.82)(497.2515, 712.9)
Val Thr Val	0.000930153	2.96315	1.56713	317.195	6.547	HILIC-					(633.3677, 646.68)(316.1874, 58480.4)(317.1906, 9354.29)(318.1911, 1178.05)
Val Val	0.00212459	2.98584	1.57814	216.148	3.167	C18+					(239.1369, 21150.56)(240.1364, 3173.03)(455.2831, 3837.16)(456.286, 1076.75)(217.1544, 842174.4)(218.158, 83478.88)(219.16, 9382.92)(433.3018, 48284.02)(434.3045, 10636.35)(435.3065, 1979.12)
Valnemulin	0.00139376	-254.441	-7.99119	610.371	3.246	HILIC-	101312-92-9		C12066		(609.363, 2883.83)(610.3659, 994.52)
Westiellamide	0.0013526	225.881	7.81942	546.319	4.256	HILIC+	131998-54-4		C15739		(547.3273, 4542.81)(548.332, 1936.12)
Xanthosine	0.000192046	2.77861	1.47437	284.072	1.965	HILIC-	146-80-5	HMDB00299	C01762		(567.1403, 480.78)(568.1599, 117.78)(283.0684, 81947.12)(284.0711, 10141.43)(343.0691, 12808.44)(329.0647, 7841.94)
Xylobiose	0.0031629	-2.02754	-1.01973	282.096	2.885	HILIC-	6860-47-5		C01630		(281.0885, 69861.26)(282.092, 8336.91)(341.1093, 3279.03)(327.0934, 233493.89)(328.0965, 28246.42)
Zexbrevin B	0.00038431	2.17332	1.1199	364.156	1.062	HILIC-	34302-19-7		C09607		(363.1454, 2408.79)(423.1703, 27848.06)(424.1722, 6816.65)
Zolazepam	0.000561506	521.389	9.02622	303.149	7.256	C18+					(304.1552, 6562.05)(305.1646, 807.46)(607.3125, 3826.81)

## Sheet: Supplementary Table 2
P values were calculated using unpaired t-test with Benjamini-Hochberg correction for multiple testing
							CAS, Chemical Abstracts Service; HMP, Human Metabolome Project;
Supplementary Table 2. Serum metabolites altered by HCl-acidified drinking water (n=6 mice).							KEGG, Kyoto Encyclopedia of Genes and Genomes; LMP, LIPID MAPS;
Compound	p value	Fold Change (FC)	Log2 FC	Mass	Retention Time	Ionization Mode	CAS Number	HMP ID	KEGG ID	LMP ID	MS1 Composite Spectrum
(-)-Deltoin	0.142733	6.49932	2.70029	328.135	1.099	HILIC-	19662-71-6		C17482		(327.1269, 24301.75)(328.1301, 4389.46)(329.1291, 852.99)
(-)-Euphomine	0.204035	-4.23346	-2.08184	578.286	10.177	C18+					(579.2931, 4816.34)(580.2958, 1720.95)
(-)-Hygroline	0.152196	12.9403	3.6938	143.131	3.919	C18+	496-47-9		C10152		(144.1377, 687081.3)(145.1414, 59274.92)(287.269, 9634.13)(288.2721, 1873.74)
(-)-Jolkinol B	0.350468	-7.40803	-2.88909	481.284	7.053	C18+					(482.2923, 10462.7)(483.2956, 3191.75)(484.2889, 1090.57)(485.2825, 198.12)
(-)-Maackiain 3-O-glucoside	0.0620519	39.5466	5.30548	446.121	4.921	C18+				LMPK12070033	(469.11, 5490.82)(470.1138, 1119.66)(447.1279, 13732.33)(448.1312, 3583.61)(449.1331, 835.62)(464.1505, 549.72)
(+)-3,7(11)-Acoradiene	0.103779	36.9862	5.20892	218.168	3.935	HILIC+					(219.1743, 29843.97)(220.1776, 5409.1)
(+)-Eudesmin	0.0686403	10.3655	3.37372	386.177	8.588	C18+	29106-36-3		C10561		(409.1659, 1336.67)(387.1824, 2890.06)(388.1866, 576.11)
(+)-Neomenthol	0.00491264	389.426	8.6052	173.178	4.177	HILIC+			C00553		(174.1851, 107645.91)(175.1882, 13057.98)(176.1909, 1178.43)
(+)-Neomenthol	0.0160616	218.169	7.76931	173.177	4.839	C18+			C00553		(174.1847, 20813.95)(175.1881, 2598.45)
(+)-Serradiol	0.396374	5.51851	2.46428	304.239	12.852	C18+					(327.2292, 5271.11)(328.2312, 1396.28)(305.2461, 2386.47)(306.2517, 830.01)(322.2735, 14335.88)(323.2775, 3717.69)
(+/-)-6-Hydroxy-3-oxo-alpha-ionol	0.484669	-6.19852	-2.63192	224.14	8.74	C18+			C04166		(247.1313, 3078.35)(225.1481, 74334.39)(226.1517, 10912.24)
(1R,2R)-3-oxo-2-pentyl-cyclopentanehexanoic acid	0.144601	-5.30984	-2.40867	268.204	10.934	C18-				LMFA02010014	(267.1962, 7065.3)(268.1999, 1252.48)
(1S,2S)-3-oxo-2-pentyl-cyclopentanebutanoic acid	0.0382728	44.9553	5.49042	240.172	7.055	C18+				LMFA02010016	(241.1793, 17638.96)(242.1832, 3268.43)
(22R)-3alpha,7alpha,22-Trihydroxy-5beta-cholan-24-oic Acid	0.00362143	-472.675	-8.88471	425.313	1.735	HILIC+					(426.321, 55972.42)(427.3243, 14932.48)(428.3271, 2874.8)
(22R)-3alpha,7alpha,22-Trihydroxy-5beta-cholan-24-oic Acid	0.0305177	-108.477	-6.76125	408.287	1.441	HILIC-					(407.2792, 3667.65)(408.2831, 992.86)(453.2849, 19504.42)(454.2881, 5187.15)(455.2908, 1007.59)
(23S,25R)-23,25,26-trihydroxyvitamin D3 / (23S,25R)-23,25,26-trihydroxycholecalciferol	0.27351	-7.04363	-2.81632	432.323	1.092	HILIC+				LMST03020299	(455.3258, 689.81)(456.3193, 395.85)(433.3296, 4408.98)(434.3276, 1626.56)
(24S)-1alpha,24-dihydroxy-22-oxa-20-epivitamin D3 / (24S)-1alpha,24-dihydroxy-22-oxa-20-epicholecalciferol 2.5319993	0.162874	-18.088	-4.17696	418.308	2.532	HILIC+				LMST03020059	(419.3151, 4675.23)(420.3235, 1631.68)
(24S)-24-fluoro-1alpha,25-dihydroxyvitamin D2 / (24S)-24-fluoro-1alpha,25-dihydroxyergocalciferol	0.164406	-4.62313	-2.20887	492.33	0.825	HILIC-				LMST03010012	(491.3207, 3056.83)(492.3256, 837.91)
(2R)-2-Hydroxy-2-methylbutanenitrile	0.381344	-7.48814	-2.90461	99.0696	2.46	HILIC+			C18796		(100.0755, 39994.14)(101.0784, 2655.96)
(6S,9R)-Vomifoliol	0.480906	-4.70328	-2.23367	246.124	11.334	C18+	23526-45-6		C01760		(247.1306, 7016.66)(248.1341, 1059.52)
(E)-C-HDMAPP	0.0766098	-58.4472	-5.86906	260.018	2.129	HILIC-	933030-60-5				(259.0143, 10322.93)(260.0205, 914.46)(319.0249, 858.66)
(R)(-)-Allantoin	0.266014	6.02113	2.59003	158.046	1.781	HILIC-			C02348		(315.0823, 8896.54)(316.0838, 1240.53)(157.0386, 769946.8)(158.0411, 41845.81)(217.0344, 1717.86)
(R)-(+)-2-Pyrrolidone-5-carboxylic acid	0.149144	6.03293	2.59286	129.043	1.431	C18-	4042-36-8	HMDB00805	C02237		(128.0351, 42132.61)(129.0369, 3269.46)
(R)-N-Methylcoclaurine	0.0170921	141.218	7.14178	299.153	10.084	C18+	5096-70-8		C05243		(300.16, 13521.08)(301.1631, 2481.98)(302.1588, 797.38)
(S)-3'-Hydroxycoclaurine	0.137245	-9.99547	-3.32127	318.158	5.108	C18+			C06519		(319.1647, 6172.56)(320.168, 948.84)
(S)-5-Deoxyindenestrol	0.129097	22.6517	4.50155	250.14	1.218	HILIC+			C14544		(273.127, 877.74)(251.1472, 111246.76)(252.1508, 19342.11)(269.2113, 7024.3)
(S)-5-Deoxyindenestrol	0.0994978	44.7919	5.48517	250.14	9.70899	C18+			C14544		(273.1451, 1480.42)(251.1462, 20899.42)(252.1494, 3897.25)(253.1444, 1503.02)
(S)-Piperazine-2-carboxamide	0.0273072	110.603	6.78924	129.09	4.972	HILIC+			C19782		(130.0975, 76195.9)(131.1006, 4893.92)
(Z)-2-pentacos-16-enamidoethanesulfonic acid Esi+4.5709996	0.427838	-3.21981	-1.68698	504.39	4.571	HILIC+					(505.3977, 7014.15)(506.4014, 2274.77)
D-Trehalose	0.0190826	162.543	7.34468	342.116	4.814	HILIC+	99-20-7		C01083		(707.2211, 23272.23)(708.2245, 6774.78)(709.2263, 1967.55)(343.1236, 8459.33)(344.1275, 1155.11)(360.1502, 168733.17)(361.1533, 24366.27)(362.1549, 5529.91)
D-Trehalose	0.0639489	155.245	7.2784	342.116	4.824	HILIC-	99-20-7		C01083		(683.2253, 495418.2)(684.2286, 129151.21)(685.2302, 35512.08)(686.2328, 6907.69)(687.2351, 1335.11)(729.2304, 972.04)(341.1089, 468282.9)(342.1121, 61085.98)(343.1136, 12876.47)(401.1291, 4113.59)(402.1325, 608.05)(387.1142, 784283.3)(388.1177, 112203.3)(389.119, 26455.9)(390.1216, 3342.8)
D-Trehalose	0.0628565	116.072	6.85887	342.115	0.97	C18+	99-20-7		C01083		(365.1048, 660765.2)(366.1086, 84166.7)(367.1099, 19194.61)(343.1233, 62589.2)(344.1268, 8713.45)(360.1502, 131976.62)(361.1603, 26062.73)(362.1608, 5407.76)
Caprolactam	0.348442	6.79238	2.76392	135.068	1.249	C18+	105-60-2		C06593		(136.0745, 28160.28)(137.0771, 1046.48)
Gamma-glutamyl-gamma-aminobutyraldehyde Esi+5.908002	0.185461	-3.14714	-1.65404	216.11	5.908	HILIC+			C15700		(239.1004, 21736.36)(240.1016, 6414.03)(217.1185, 21196.09)(218.1216, 1213.98)
Gamma-glutamyl-beta-aminopropiononitrile	0.280608	3.07398	1.62011	199.095	2.564	HILIC+			C06114		(200.102, 30209.01)(201.1043, 3335.99)
Betamethasone dipropionate	0.0289945	57.4816	5.84503	550.259	2.629	HILIC-	5593-20-4				(549.2516, 2788.13)(550.2556, 827.3)
1-(14-methyl-pentadecanoyl)-2-(8-[3]-ladderane-octanyl)-sn-glycerol	0.159299	-5.09946	-2.35035	602.525	3.644	HILIC+				LMGL02070004	(603.5337, 6199.82)(604.5371, 2570.16)
1-(5-Phosphoribosyl)-4-(N-succinocarboxamide)-5-aminoimidazole	0.102665	-24.6094	-4.62114	409.097	6.488	HILIC+			C04811		(432.0862, 2314.22)(410.1046, 7726.74)(411.1067, 1805.29)(412.1034, 823.81)
1-(5-Phosphoribosyl)-4-(N-succinocarboxamide)-5-aminoimidazole	0.0975979	-28.5067	-4.83323	409.097	4.274	C18+			C04811		(432.086, 3051.71)(410.1044, 16051.36)(411.1073, 2833.0)(412.1011, 1485.53)
1-(6-[3]-ladderane-hexanoyl)-2-(8-[3]-ladderane-octanyl)-sn-glycerophosphocholine	0.283534	-15.9851	-3.99866	765.567	17.001	C18+				LMGP01080003	(788.5597, 7652.84)(789.5612, 3919.27)(766.5746, 7505.36)(767.5778, 3501.59)(768.5835, 1522.65)(769.5648, 265.02)
1-(8-[3]-ladderane-octanyl)-2-(8-[3]-ladderane-octanyl)-sn-glycerophosphoethanolamine	0.171272	5.57305	2.47847	759.551	1.877	HILIC+				LMGP02040017	(760.5592, 3138.02)(761.562, 1283.81)
1,3,5-Trihydroxyxanthone	0.181339	12.4594	3.63916	244.039	0.731	HILIC-	6732-85-0		C10094		(243.0319, 34897.43)(244.0351, 3410.46)(289.0375, 4315.24)
1,3-Benzenedisulfonamide 1.9940006	0.106284	38.7426	5.27585	235.993	1.994	HILIC-	3701-01-07		C14182		(234.9886, 10688.0)(235.9946, 1103.54)(295.0131, 1771.14)
1,3-Dideacetylkhivorin	0.332176	5.35788	2.42166	502.26	1.074	HILIC-					(501.2517, 3345.49)(502.2531, 1073.89)
1,7-Dimethylguanosine	0.560549	-3.39491	-1.76337	311.125	3.38	HILIC+	69453-64-1	HMDB01961			(334.112, 1271.2)(312.1301, 26697.94)(313.1342, 4151.14)(314.138, 783.0)
1,8-Diazacyclotetradecane-2,9-dione	0.162191	31.2781	4.96708	226.169	2.823	HILIC+			C04277		(227.1756, 96635.78)(228.1805, 14800.57)(229.1855, 1600.28)
10-Carboxy-13-deoxycarminomycin	0.00427926	409.823	8.67886	589.185	6.097	HILIC-	97583-07-8		C12427		(588.1784, 282016.03)(589.1814, 69361.09)(590.183, 17316.38)(591.1844, 4036.13)
10-dodecynoic acid	0.240385	7.00232	2.80783	196.148	1.613	HILIC+					(219.1343, 1728.11)(197.1549, 5239.17)(198.1536, 1306.51)(214.18, 1391.15)
10-keto stearic acid	0.0644012	-16.4536	-4.04033	298.251	12.423	C18+				LMFA01060066	(321.2396, 8984.95)(322.2436, 2059.49)(299.2578, 2668.98)(316.2825, 695.98)
10-nitro-9E-octadecenoic acid	0.133143	-11.6173	-3.53821	327.24	8.455	C18+				LMFA01120003	(328.2477, 12385.67)(329.2512, 2593.37)
11(S)-HEPE Esi+11.820005	0.367816	-4.85872	-2.28057	318.216	11.82	C18+					(341.2082, 31462.15)(342.2115, 8013.31)(319.2262, 18598.54)(320.2297, 4407.73)
11alpha-(fluoromethyl)-1alpha,25-dihydroxyvitamin D3 / 11alpha-(fluoromethyl)-1alpha,25-dihydroxycholecalciferol	0.254877	-3.26421	-1.70673	448.329	3.959	HILIC+				LMST03020329	(449.3366, 24294.57)(450.3397, 7096.92)(466.3656, 779.8)
11-amino-undecanoic acid	0.0706859	49.8003	5.63808	201.173	5.122	HILIC+				LMFA01100004	(202.1802, 69350.53)(203.1836, 8897.4)(204.1862, 911.32)
11-amino-undecanoic acid	0.0284712	43.496	5.44281	201.173	1.453	C18+				LMFA01100004	(202.18, 25618.12)(203.1828, 2983.02)
11-hydroperoxy-12,13-epoxy-9-octadecenoic acid Esi+10.513	0.306012	6.96654	2.80044	345.25	10.513	C18+					(346.2585, 16724.8)(347.2617, 3931.73)(348.2621, 181.7)
12,13-dihydroxy-11-methoxy-9-octadecenoic acid	0.110116	-9.49922	-3.24781	390.263	1.098	HILIC-				LMFA01080006	(389.2532, 22959.19)(390.2583, 5833.56)
12-hydroxy-5,8,10-heptadecatrienoic acid	0.165929	4.86251	2.2817	280.2	5.852	HILIC-				LMFA01050195	(279.1927, 19080.54)(280.1956, 2212.51)
12-oxo-10Z-octadecenoic acid	0.204737	3.01346	1.59142	296.235	9.961	C18+					(319.2283, 3656.99)(320.2328, 871.56)(297.242, 6481.86)(298.2452, 1532.61)
13,14-dihydro-15-keto Prostaglandin J2	0.229445	10.8058	3.43374	334.215	1.612	HILIC+					(357.2002, 658.41)(335.2217, 6180.84)(336.2212, 1605.31)
13,14-dihydro-15-keto Prostaglandin J2	0.617845	3.42219	1.77492	334.211	10.263	C18+					(357.204, 4252.26)(358.2081, 1552.68)(335.2195, 163798.73)(336.2228, 35007.99)
13,14-dihydro-6,15-diketo-PGF1alpha	0.49686	-4.32913	-2.11408	385.245	9.992	C18+				LMFA03010013	(386.2536, 62586.55)(387.2566, 14666.19)
13,17-octadecadiynoic acid Esi+11.593996	0.437771	5.69002	2.50843	276.208	11.594	C18+					(277.2163, 107622.2)(278.2195, 20436.71)
13-Deoxydaunorubicin	0.0288449	36.7968	5.20151	573.219	5.902	HILIC-			C12429	LMPK13050003	(572.212, 10638.93)(573.2143, 2793.95)(574.2154, 788.95)
15(R)-15-methyl Prostaglandin A2	0.326495	-5.71482	-2.51471	365.257	9.007	C18+					(366.2633, 3044.62)(367.266, 892.36)
15-octadecene-9,11,13-triynoic acid	0.38995	-3.40555	-1.76789	230.13	5.921	HILIC+					(253.1175, 50085.95)(254.1197, 7131.1)(231.1341, 43535.76)(232.1378, 5972.1)(233.1395, 821.39)
16-Dehydropregnenolone acetate	0.301165	-3.27523	-1.71159	356.237	11.41	C18-	979-02-2		C14503		(355.2295, 4844.02)(356.2325, 879.82)
17beta-Acetamidoandrost-4-en-3-one	0.0346269	-27.0495	-4.75753	329.236	1.19	HILIC+	1865-62-9		C15149		(352.219, 5058.38)(330.2427, 9422.16)(331.2431, 2636.17)(347.2654, 2590.45)
18-Oxocortisol	0.152196	-5.84275	-2.54665	393.217	7.063	C18+				LMST02030194	(394.2218, 8617.15)(395.2259, 2244.08)
19-Oxo-9-cis-retinoic acid	0.374383	-3.93111	-1.97494	314.186	1.123	HILIC+				LMPR01090031	(315.1952, 7239.25)(316.2026, 2726.36)(332.2064, 2150.24)
1-Chloro-4-(2,2-dichloro-1-phenylethyl)benzene	0.486763	-3.60554	-1.85022	283.997	0.896	HILIC+			C15392		(306.9852, 1679.98)(590.9796, 2434.71)(591.9816, 774.64)(285.0035, 7032.87)(286.0068, 659.27)
1-Fluorocyclohexadiene-cis,cis-1,2-diol	0.0327691	-15.5809	-3.9617	130.042	3.033	HILIC+			C16484		(131.0492, 80645.64)(132.0525, 8371.15)
1-Fluorocyclohexadiene-cis,cis-1,2-diol	0.00822534	-55.7036	-5.7997	130.041	5.894	C18+			C16484		(131.0488, 66752.97)(132.0522, 6360.65)
1'H-5alpha-Androst-2-eno[3,2-b]indol-17beta-ol	0.525484	-4.53442	-2.18092	363.261	8.321	C18+			C15128		(386.2533, 8955.37)(387.2563, 2077.01)(364.2687, 9906.69)(365.2719, 2305.86)(366.272, 347.35)
1'-Hydroxy-?-carotene glucoside	0.000222663	548.298	9.09882	733.532	1.189	HILIC+			C15861		(734.5397, 2540.71)(735.5416, 1367.65)
1-Methyl-4-phenyl-1,2,3,6-tetrahydropyridine Esi+4.891999	0.494582	6.02571	2.59113	190.147	4.892	HILIC+	28289-54-5		C04599		(191.1543, 20783.53)(192.1574, 3906.79)
1-Methylhypoxanthine	0.019287	-75.0958	-6.23066	150.054	3.141	C18+	1125-39-9				(151.0613, 28274.73)(152.0662, 5188.19)
1-Naphthylacetylspermine	0.565612	-3.57513	-1.83799	392.253	10.751	C18+	122306-11-0		C13674		(393.261, 5755.18)(394.262, 1874.72)
1-Naphthylamine	0.438061	4.9366	2.30352	143.073	4.449	HILIC+	134-32-7		C14790		(144.0806, 32611.38)(145.0839, 3268.6)(161.1071, 9265.54)(162.1095, 1461.13)
1-Naphthylamine	0.145566	23.6921	4.56633	143.073	4.398	C18+	134-32-7		C14790		(144.0806, 28415.99)(145.084, 3548.4)(161.1068, 7235.92)(162.1105, 1560.43)
1-Nitro-5,6-dihydroxy-dihydronaphthalene	0.417429	-6.00602	-2.58641	207.053	4.341	C18+			C14801		(230.0419, 38637.27)(231.0452, 4601.46)(437.0952, 4173.18)(438.0975, 909.99)(208.06, 69610.53)(209.0643, 9069.14)
1-Nitro-5-glutathionyl-6-hydroxy-5,6-dihydronaphthalene	0.503427	-3.93075	-1.9748	496.126	4.75	C18+			C14806		(519.1148, 1989.97)(497.1332, 19699.77)(498.1364, 4677.08)(499.1344, 1329.42)
1-O-alpha-D-glucopyranosyl-1,2-nonadecandiol	0.000213712	-3.11097	-1.63737	462.358	1.063	HILIC+				LMFA13010006	(485.3702, 2903.82)(463.3772, 37647.23)(480.3771, 10121.79)(481.3645, 3365.18)
1-Oleoyl-2-acetyl-sn-glycerol	0.131857	-5.72074	-2.5162	415.331	10.842	C18+	86390-77-4				(416.338, 12486.88)(417.3406, 3364.81)
1-Palmitoyl-2-(5-hydroxy-8-oxo-6-octenedioyl)-sn-glycero-3-phosphatidylcholine	0.428291	-8.03821	-3.00687	665.391	11.833	C18+			C13898		(688.38, 18764.39)(689.3831, 6761.83)(666.398, 117226.69)(667.401, 42438.86)(668.4049, 11229.74)(669.4085, 2653.72)
1-Palmitoyl-2-(5-hydroxy-8-oxo-6-octenoyl)-sn-glycero-3-phosphatidylcholine	0.410553	-3.95384	-1.98326	651.407	11.996	C18-			C13901		(686.3731, 1267.02)(650.4013, 9395.81)(651.4043, 3724.52)
2 -(Butylamido)-4-hydroxybutanoic acid	0.152197	-8.11121	-3.01992	189.1	3.279	C18+			C11843		(212.0888, 25590.19)(213.0922, 2348.69)(190.1069, 27096.15)(191.1091, 3835.74)
2-(8-[3]-ladderane-octanyl)-sn-glycero-3-phosphocholine	0.182603	4.97277	2.31405	529.364	12.569	C18+				LMGP01060026	(530.3666, 4356.45)(531.3686, 2064.03)(547.4004, 1505.07)
2-(beta-D-Glucosyl)-sn-glycerol	0.353196	6.8514	2.7764	254.1	4.062	HILIC-			C11546		(253.0929, 5080.36)(254.0966, 525.7)(299.098, 10990.17)(300.1016, 1369.19)
2,2'-(1-Phenyl-1H-1,2,4-triazole-3,5-diyl)bis-phenol	0.297246	-9.33668	-3.22291	346.143	6.586	HILIC+			C11569		(347.15, 22667.61)(348.1532, 5499.14)
2,3-dihydro-2-oxo-1H-Benzimidazole-1-propanoic acid	0.117665	6.41215	2.68081	206.07	1.722	HILIC+	75655-44-6				(207.0766, 15519.37)(208.0794, 1770.19)
2,3-Dihydroxynaphthalene	0.327622	4.09372	2.03341	177.079	1.168	C18+	92-44-4		C16213		(178.0861, 8417.07)(179.0892, 863.09)
2,3-dinor Thromboxane B1	0.0699464	60.028	5.90756	344.22	1.106	HILIC+					(345.2409, 3719.48)(362.2531, 46010.3)(363.2553, 13267.43)
2,3-dinor Thromboxane B1	0.322309	5.17152	2.37059	344.22	9.243	C18-					(379.1928, 1844.3)(343.2122, 8079.99)(344.2155, 1607.37)
2,3-dinor, 6-keto-PGF1?	0.524431	-4.26116	-2.09125	359.229	10.034	C18+				LMFA03010089	(360.2375, 7216.45)(361.2397, 1982.42)(362.2527, 329.49)
2,3-Dinor-6-keto-prostaglandin F1 a	0.199372	13.4417	3.74864	342.204	8.515	C18+		HMDB02277			(365.193, 21230.4)(366.197, 4630.12)(343.2165, 2584.84)(344.2055, 208.08)(360.2373, 6262.53)
2,4,7-tridecatrienal	0.229128	7.86551	2.97554	192.15	1.222	HILIC+				LMFA06000076	(193.1587, 24876.02)(194.1614, 3887.72)(385.3046, 507.55)
2,4.6-Trichloroanisole	0.150514	20.1501	4.33272	209.942	8.726	HILIC-	87-40-1		C11510		(208.9347, 15888.14)(209.9344, 1641.5)
2',4'-Dihydroxydihydrochalcone	0.0294105	52.5494	5.7156	242.095	0.761	HILIC+				LMPK12120442	(243.1018, 68773.42)(244.1052, 11716.12)(245.1082, 1224.43)(260.1282, 4345.12)(261.1353, 1190.42)
2',4'-Dihydroxydihydrochalcone	0.0304718	31.29	4.96763	242.094	5.966	C18+				LMPK12120442	(265.0796, 1109.66)(243.1015, 16907.41)(244.1048, 2904.53)(260.1334, 1678.74)
2,5,6-Trihydroxy-5,6-dihydroquinoline	0.0734016	-12.2327	-3.61267	179.059	2.94	HILIC+			C06339		(202.0477, 3007.56)(180.0658, 237480.84)(181.0682, 25975.73)(182.0725, 2571.98)(359.122, 426.16)
2,5,6-Trihydroxy-5,6-dihydroquinoline	0.0663051	-14.39	-3.84699	179.058	4.555	C18+			C06339		(202.0471, 264155.0)(203.0506, 24724.02)(204.0527, 2881.3)(381.1049, 24750.28)(382.1083, 5583.75)(180.0654, 127750.7)(181.0688, 14015.33)(182.0716, 1413.19)(359.1237, 2339.65)
2,5,6-Trihydroxy-5,6-dihydroquinoline	0.0627422	-14.9086	-3.89807	179.058	4.558	C18-			C06339		(357.1088, 43514.87)(358.1122, 8546.17)(359.1148, 1374.59)(214.0274, 3566.29)(178.051, 1122782.1)(179.0544, 109366.8)(180.0564, 11594.49)
2,5-Dichloro-4-oxohex-2-enedioate	0.0399436	-51.5191	-5.68704	225.945	4.052	HILIC-			C12835		(224.937, 4586.04)(284.9577, 2971.43)(270.9427, 6975.42)(271.9449, 1170.61)
2,5-Didehydro-D-gluconate	0.553833	-3.85709	-1.94751	192.027	1.195	C18-	2595-33-7		C02780		(191.0203, 237784.4)(192.0234, 16051.69)
2,5-Xylidine	0.474601	-3.70151	-1.88811	138.115	4.417	HILIC+	95-78-3		C18993		(139.1226, 15120.8)(140.1246, 1317.95)
2,6-Diamino-7-hydroxy-azelaic acid	0.183802	-4.80306	-2.26396	234.123	5.72	HILIC-			C12025		(233.1001, 7183.51)(293.1755, 3781.93)
2beta,3beta-Dihydroxy-6-oxo-5alpha-chol-7-en-24-oic Acid	0.136794	13.1166	3.71332	404.256	13.133	C18+					(427.2442, 5809.21)(428.2494, 2064.8)(405.264, 3496.94)(406.2664, 1226.98)(422.2887, 1378.71)
2-{2-[4[(2-Hydroxy-3-isopropylaminopropoxy)-benzyloxy]ethoxy}-propionic acid	0.238606	10.2822	3.36208	372.226	13.378	C18+	109791-17-5				(373.2317, 2853.73)(374.2354, 716.18)
20alpha-Dihydroprednisolone	0.0497529	26.0614	4.70384	362.21	2.594	HILIC+	2299-46-9				(363.2162, 8964.69)(364.2205, 2303.32)
20alpha-Dihydroprednisolone	0.0424995	21.5103	4.42695	362.209	7.259	C18+	2299-46-9				(385.2143, 387.42)(363.2161, 9313.27)(364.2202, 2267.14)(365.2184, 359.03)
20alpha-Dihydroprogesterone glucuronide	0.0782015	83.8543	6.38981	492.273	5.132	C18+	84713-68-8				(493.2804, 373801.62)(494.2838, 111661.82)(495.2874, 24576.61)(496.2904, 3872.12)
21-Hydroxy-5b-pregnane-3,11,20-trione	0.124589	-7.00544	-2.80848	346.217	1.414	HILIC+				LMST02030196	(347.2216, 27266.05)(348.2243, 7146.22)
21-Hydroxy-5b-pregnane-3,11,20-trione	0.030946	26.8809	4.74851	346.214	6.83	C18+				LMST02030196	(347.2213, 7116.81)(348.2238, 1443.22)
24-ethyl-5alpha-cholest-25-en-3alpha,12alpha,16alpha-triol	0.514407	-4.75003	-2.24794	468.353	15.703	C18+				LMST01040188	(469.3628, 22190.09)(470.3672, 7460.57)(471.3698, 1671.4)
24-hydroxy-10Z-tetracosenoic acid	0.148945	-19.3286	-4.27267	399.37	4.107	HILIC+				LMFA01050215	(400.3774, 11175.8)(401.381, 2996.95)
24-vinyloxy-cholest-5,23Z-dien-3beta-ol	0.186305	-10.0457	-3.3285	448.327	5.794	HILIC+				LMST01010285	(449.3383, 22840.35)(450.3428, 6932.83)(451.3484, 1157.74)
26,26,26-trifluoro-25-hydroxyvitamin D3 / 26,26,26-trifluoro-25-hydroxycholecalciferol	0.527123	-3.85616	-1.94716	454.307	11.943	C18+				LMST03020131	(477.2982, 1196.25)(455.3129, 11658.31)(456.3174, 3511.72)
27-nor-24S-methylcholestan-3beta,4beta,5alpha,6alpha,7beta,8beta,14alpha,15alpha,24-nonol	0.319401	6.83475	2.77289	538.315	5.368	HILIC+				LMST01031078	(539.3221, 19550.1)(540.3255, 6607.79)(541.3288, 1336.27)
29:2(5Z,9Z)(6Br)	0.364187	-4.34425	-2.11911	558.319	1.062	HILIC-				LMFA01030891	(557.3187, 7803.22)(558.3198, 2567.28)
2''-Adenylylgentamicin A	0.0287889	35.6837	5.15719	797.29	7.06	HILIC-			C18136		(796.2831, 10911.52)(797.2849, 3889.74)(798.2869, 1028.25)
2-amino-14,16-dimethyloctadecan-3-ol	0.414123	-5.8207	-2.54119	335.312	1.151	HILIC+				LMSP01080031	(336.3236, 30795.63)(337.3269, 7858.41)
2-Amino-3-methyl-1-butanol	0.150531	-17.279	-4.11095	103.099	0.847	C18+	473-75-6				(104.1065, 1521435.6)(105.1103, 75895.02)(106.1117, 4074.11)
2-amino-4'-hydroxy-Propiophenone	0.111318	7.23929	2.85585	165.079	1.183	HILIC+	18259-42-2				(353.1508, 1501.07)(166.0864, 19853.43)(167.0884, 2632.46)
2-Amino-5-(5-nitro-2-furyl)-1,3,4-thiadiazole	0.157727	4.93779	2.30387	272.023	6.08	HILIC-	712-68-5		C19189		(271.0156, 4012.81)(272.0168, 790.38)
2-Dehydro-3-deoxy-L-rhamnonate	0.152197	8.57664	3.10041	162.053	4.813	HILIC+			C03979		(163.0601, 11303.17)(164.0642, 670.81)(180.0872, 4951.01)(342.1399, 800.42)(325.1129, 28988.23)(326.1163, 3817.25)
2-Dehydro-3-deoxy-L-rhamnonate	0.162851	-9.6021	-3.26335	162.052	0.857	C18+			C03979		(163.06, 32688.96)(164.0631, 2246.61)(180.0861, 286846.3)(181.0897, 19951.15)(325.113, 24718.56)
2'-Deoxymugineic acid	0.214232	11.5468	3.52943	304.127	1.025	C18+	74235-24-8		C15485		(305.1348, 17730.22)(306.1365, 2951.13)
2E-hexenol	0.1437	-31.8923	-4.99514	117.115	5.402	HILIC+				LMFA05000060	(118.1228, 196500.53)(119.1258, 13144.28)
2H-1-Benzopyran-2-one, 6-(1,2-dihydroxyethyl)-7-hydroxy-8-methoxy- glucuronide	0.0296086	44.4426	5.47387	488.109	4.822	HILIC-					(487.1084, 12401.78)(488.1127, 2033.23)(489.1089, 452.52)
2'-Hydroxybiphenyl-2-sulfinate	0.25483	3.3048	1.72456	234.035	6.48	HILIC-	77136-31-3		C06742		(233.0278, 32226.41)(234.0314, 2351.26)
2-Hydroxy-C18-cerebroside	0.194204	-4.81579	-2.26777	743.589	1.97	HILIC+	35823-62-2				(744.5971, 4995.59)(745.6008, 2286.58)(746.5981, 446.75)
2-Hydroxy-dAMP	0.117465	-31.7924	-4.99061	347.063	1.177	C18+			C19970		(370.0519, 2707.18)(348.07, 68848.63)(349.0726, 8821.46)(350.0746, 1809.49)
2-hydroxy-heptadecanoic acid	0.264179	-4.63404	-2.21227	303.28	3.848	HILIC+				LMFA01050052	(304.2879, 18695.96)(305.2923, 4207.08)
2-hydroxy-nonadecanoic acid	0.265547	9.96243	3.3165	336.266	3.1	HILIC+				LMFA01050071	(337.2734, 3381.78)(338.2718, 1033.86)
2-methyl-undecanoic acid	0.210568	4.44414	2.15191	217.204	6.487	C18+	24323-25-9			LMFA01020053	(218.2108, 12624.29)(219.2141, 1566.53)
2'''-N-Acetyl-6'''-deamino-6'''-hydroxyneomycin C	0.102375	-22.0468	-4.4625	657.302	10.887	C18+			C17587		(658.3089, 2800.27)(659.3127, 808.27)
2-N-Undecyltetrahydrothiophene	0.152198	-5.90802	-2.56267	242.21	4.086	HILIC+	85438-98-8		C11082		(243.2176, 7685.86)(244.2216, 1797.42)
2-O-a-L-Fucopyranosyl-galactose	0.275534	7.89162	2.98032	326.121	1.146	C18+	24656-24-4	HMDB06590			(349.11, 25151.89)(350.1134, 3484.7)(327.126, 2680.54)(344.1546, 9333.86)(345.1592, 1528.1)
2-Oxo-4-methylthiobutanoic acid	0.427655	5.10171	2.35098	194.021	1.76	HILIC-	583-92-6	HMDB01553	C01180		(193.0172, 23668.19)(194.0208, 1630.01)
2-oxo-docosanoic acid	0.301293	-8.77563	-3.1335	371.339	4.151	HILIC+					(372.3468, 26878.51)(373.3498, 5955.35)(374.3525, 1019.57)
2-Protocatechoylphloroglucinolcarboxylate	0.643509	-3.18537	-1.67146	306.036	1.941	C18+			C04524		(307.0435, 18989.55)(308.0463, 2119.41)(309.0429, 1517.23)
2-tridecenal	0.592382	-3.03116	-1.59987	213.21	1.155	HILIC+				LMFA06000075	(214.2163, 6831.78)(215.218, 1167.66)
3-((3-Cholamidopropyl)dimethylammonium)-1-propanesulfonate	0.414334	-4.67721	-2.22565	614.396	4.338	HILIC+	75621-03-3		C11321		(637.3746, 1379.37)(615.4032, 7240.04)(616.407, 2642.49)(617.4065, 883.93)
3,4',5-Trihydroxystilbene	0.471601	3.87617	1.95463	228.081	11.32	HILIC+	501-36-0	HMDB03747	C03582		(229.0885, 27515.18)(230.0889, 3389.14)(457.1678, 7002.93)(458.1706, 1548.84)(459.1671, 739.28)
3,4,5-Trimethoxytoluene	0.152197	-5.70036	-2.51105	204.074	2.722	HILIC+	6443-69-2		C17822		(205.0827, 6558.09)(206.0841, 1105.21)
3,4',6'-Trihydroxy-4,2'-dimethoxychalcone 4'-O-rutinoside	0.0290281	43.6441	5.44772	624.211	6.002	HILIC-				LMPK12120304	(623.2037, 15520.02)(624.2072, 3944.06)(625.2076, 1104.45)
3,4-Dihydroxymandelonitrile	0.0704458	-34.1115	-5.09218	165.043	1.65	HILIC-			C03757		(164.0353, 2701.97)(224.0565, 11256.39)(225.0594, 1565.93)
3,5-dichlorosalicylic acid	0.229589	-3.1624	-1.66102	222.981	2.472	HILIC+	320-72-9				(223.9885, 13316.25)(224.99, 2658.71)
3,5-Pyridinedicarboxylic acid, 2,6-dimethyl-4-(3-nitrophenyl)-, methyl 2-[methyl(phenylmethyl)amino]	0.297044	8.45554	3.0799	523.189	5.902	HILIC-	59875-58-0				(522.1826, 46971.27)(523.1856, 11688.03)
3,5-Pyridinedicarboxylic acid, 2,6-dimethyl-4-(3-nitrophenyl)-, methyl 2-[methyl(phenylmethyl)amino]	0.333297	-7.53054	-2.91275	477.189	8.851	C18+	59875-58-0				(500.1789, 1939.51)(501.1817, 636.96)(478.1966, 11042.36)(479.2, 3033.29)(480.2027, 684.44)
3,6-dioxo-decanoic acid	0.14725	12.6363	3.6595	217.132	2.851	C18+				LMFA01060079	(218.1384, 410142.78)(219.1417, 44042.03)(220.1439, 5709.6)
3alpha,12alpha-Dihydroxy-5beta-chol-6-en-24-oic Acid	0.119399	9.13238	3.19099	390.277	1.935	HILIC+			C11637		(391.2841, 127751.98)(392.2873, 32113.08)(393.2907, 5609.14)
3alpha,12alpha-Dihydroxy-5beta-chol-6-en-24-oic Acid 6.1340013	0.47327	6.26849	2.64812	412.259	6.134	HILIC+			C11637		(413.2657, 35785.86)(414.269, 9372.45)(415.2728, 1753.55)
3alpha,7alpha,12alpha-Trihydroxy-5beta-cholan-24-oic Acid	0.0613684	-28.8467	-4.85033	430.269	8.288	C18+					(431.2762, 10485.84)(432.2793, 3513.08)
3alpha-Hydroxy-5beta-chola-7,9(11)-dien-24-oic Acid	0.00317468	-160.45	-7.32598	372.262	1.738	HILIC+					(373.2729, 6974.13)(374.2748, 2137.03)
3alpha,12alpha-Dihydroxy-5beta-pregnan-20-one diacetate	0.089865	-5.95872	-2.575	440.253	12.942	C18+			C15272		(441.2606, 2409.19)(442.2608, 890.35)
3-Aminobenzamide	0.00888784	-79.5415	-6.31364	136.063	0.866	C18+	3544-24-9				(137.0702, 5232.23)(138.0742, 172.22)(139.0693, 56.91)
3-Aminobenzamide Esi+7.6319995	0.382761	-3.34861	-1.74356	136.065	7.632	HILIC+	3544-24-9				(137.0707, 8645.08)(138.0708, 650.33)
3beta-(3-methyl-butanoyloxy)-villanovane-13alpha,17-diol	0.152804	-3.1878	-1.67256	455.324	6.071	HILIC+					(456.3312, 5312.38)(457.3349, 1439.26)
3beta-(3-methyl-butanoyloxy)-villanovane-13alpha,17-diol	0.475014	-5.45742	-2.44822	455.324	9.628	C18+					(456.3313, 31849.66)(457.3343, 9237.69)(458.342, 2434.1)
3beta-Acetoxy-4-oplopanone	0.13821	-10.9293	-3.45013	313.225	8.14	C18+					(314.2316, 3407.5)(315.2355, 758.75)(316.2484, 104.78)
3-Buten-1-amine	0.168767	17.9568	4.16646	71.0734	0.737	C18+			C12244		(72.0806, 13279.23)(89.1073, 18155.93)(90.1105, 1658.86)
3-Dehydrocarnitine Esi+0.8549997	0.0525329	-35.1279	-5.13455	159.089	0.855	C18+	10457-99-5		C02636		(182.0804, 2479.76)(160.0967, 80833.74)(161.0994, 7200.12)
3'-dihydroxyflurbiprofen	0.0255154	77.3933	6.27414	260.087	1.156	C18+	80685-21-8				(261.0942, 6135.37)(262.0945, 747.73)
3-Furoic acid	0.623714	-3.20474	-1.68021	112.014	4.929	HILIC-	488-93-7	HMDB00444			(111.0069, 1157.63)(157.0119, 5088.73)
3-hexanoyl-NBD Cholesterol	0.404762	-5.25953	-2.39493	662.446	1.163	HILIC+					(663.4529, 12138.17)(664.4569, 5834.01)(665.4605, 1487.31)(680.4799, 3466.5)(681.4845, 1721.04)
3-hexenal	0.0783111	-54.407	-5.76572	115.099	5.459	HILIC+				LMFA06000003	(116.1071, 171220.02)(117.1104, 13001.47)
3-Hydroxy-b,e-caroten-3'-one	0.128135	5.98542	2.58145	566.407	1.071	HILIC-	32729-11-6	HMDB03448			(565.3994, 5782.77)(566.4041, 3514.28)
3-Hydroxyethylchlorophyllide a	0.523441	-4.36601	-2.12632	632.248	2.494	HILIC+			C18154		(633.2547, 3735.47)(634.2584, 1474.24)
3''-Hydroxy-geranylhydroquinone	0.478219	-5.29832	-2.40553	262.156	9.565	C18+			C18132		(285.1465, 1487.68)(263.1639, 25191.46)(264.1676, 4603.66)
3'-HydroxyIndinavir	0.341928	-3.67369	-1.87723	629.353	11.809	C18-	162518-56-1				(628.3456, 9886.72)(629.3492, 3088.77)(630.3492, 897.66)
3-hydroxy-suberic acid	0.561394	3.23583	1.69414	190.083	2.011	HILIC-		HMDB00325		LMFA01170093	(189.0768, 13761.62)(190.0799, 1298.13)
3-Indolebutyric acid	0.199319	-5.14775	-2.36394	225.077	1.228	HILIC+	133-32-4	HMDB02096	C11284		(226.0842, 32041.01)(227.0881, 3148.74)
3-methoxy Limaprost	0.0854461	-6.61595	-2.72595	429.308	8.663	C18+					(430.3154, 9147.52)(431.3187, 2433.51)
3-methoxy Prostaglandin F1?	0.25717	-3.90936	-1.96693	432.271	10.742	C18-	54432-43-8				(431.2647, 10096.54)(432.2681, 2709.46)
3-Methylcytosine	0.599858	3.37586	1.75525	125.059	4.158	HILIC+	4776-08-03	HMDB11601			(148.0476, 818.66)(126.0659, 29715.92)(127.0706, 2604.47)
3-Methyl-L-histidine	0.105032	37.086	5.2128	169.085	9.241	HILIC+	368-16-1		C01152		(170.0922, 12604.91)(171.0969, 1108.93)
3-Nitrophenol	0.0957367	31.6872	4.98583	139.028	1.106	HILIC-	554-84-7		C14418		(138.0196, 9125.42)(139.021, 571.67)
3-O-Methylgallate	0.248546	-5.21822	-2.38356	184.04	1.506	HILIC-			C05616		(183.0321, 101282.98)(184.0349, 10589.94)(229.0403, 15174.3)
3-oxo-4-methyl-pentanoic acid	0.458825	3.50194	1.80816	130.063	4.121	C18-			C03467		(129.0555, 54214.44)(130.0588, 3625.23)
3-Oxo-5beta-chola-7,11-dien-24-oic Acid	0.348019	7.46516	2.90017	370.253	1.13	HILIC+				LMST04010333	(371.2587, 23623.75)(372.2629, 6955.37)
3-oxo-nonanoic acid	0.273891	3.86674	1.95112	172.111	1.156	HILIC-					(343.2253, 10061.42)(344.2284, 2967.64)(171.1025, 10359.52)(172.1058, 1072.61)(231.1205, 808.75)
3S-hydroxy-dodecanoic acid	0.179769	-17.7527	-4.14997	233.199	4.304	HILIC+					(234.2064, 17758.6)(235.2097, 2473.5)
4-(2-hydroxypropoxy)-3,5-dimethyl-Phenol	0.345106	-9.59203	-3.26184	196.111	1.141	HILIC+	64111-03-1				(219.1015, 1912.79)(415.2113, 446692.0)(197.1176, 6082.96)(198.1195, 1042.26)(214.1492, 3142.48)(410.2536, 26387.39)(393.2331, 5701.52)
4-(Hydroxylamino)-N,N-dimethylaniline	0.245655	3.05531	1.61132	169.121	5.738	HILIC+			C19681		(170.1289, 9820.53)(171.1314, 1052.41)
4-(Methylnitrosamino)-1-(3-pyridyl)-1-butanol glucuronide	0.413576	-4.51254	-2.17394	385.15	3.491	C18+	131119-04-5		C19605		(386.1577, 8392.33)(387.1611, 1342.92)
4-(Trimethylammonio)but-2-enoate	0.0287289	30.2047	4.9167	143.097	6.566	HILIC+			C04114		(166.0861, 8491.05)(144.1018, 46286.15)(145.1054, 3939.0)
4,4'-Biphenyldithiol	0.164266	-15.9178	-3.99257	218.026	0.821	HILIC-	6954-27-4		C14569		(217.0172, 22438.27)(218.0166, 3740.36)(277.0389, 436.21)
4,4-Disubstituted cyclohexenone	0.534596	-3.83928	-1.94084	369.155	3.232	C18+			C12262		(370.1622, 4660.37)(371.1659, 793.58)
4,4'-Methylenediphenyl diisocyanate	0.201561	4.77155	2.25446	250.072	1.774	HILIC-	101-68-8		C19453		(249.0671, 15820.91)(250.0702, 2204.35)
4,5-Chrysenedicarboxylate	0.413104	4.67097	2.22372	316.072	1.093	HILIC-			C18277		(315.0698, 10634.78)(316.0679, 2699.02)(361.0625, 2737.85)
4,6-Dichloro-3-methylcatechol	0.184181	4.44988	2.15377	191.973	1.647	HILIC-			C18302		(190.9646, 4799.57)(191.9664, 687.48)(250.9834, 1987.92)
4,8 dimethylnonanoyl carnitine	0.638809	3.03742	1.60285	329.257	10.071	C18+		HMDB06202			(352.2513, 533.41)(330.2638, 40654.29)(331.2672, 8238.94)(332.2728, 1563.76)
4-[2-(5-Carboxy-2-hydroxy-3-methoxyphenyl)-2-oxoethylidene]-2-hydroxy-2-pentenedioate	0.236983	-4.4671	-2.15934	352.044	0.772	C18+			C18349		(353.0508, 38934.54)(354.0538, 3425.21)
4alpha-formyl-4beta-methyl-5alpha-cholesta-8-en-3beta-ol Esi+1.0629998	0.0321869	58.6171	5.87325	445.391	1.063	HILIC+				LMST01010230	(446.3972, 57357.0)(447.3982, 18547.77)(448.4037, 4597.52)
4-Amino-2-methyl-5-phosphomethylpyrimidine	0.311906	-8.74355	-3.12822	265.048	5.908	HILIC-	945-94-8		C04556		(264.0411, 87290.55)(265.0437, 8950.65)(266.0382, 4907.12)
4-Amino-2-nitrotoluene	0.0338903	-18.399	-4.20155	152.056	1.953	HILIC+	119-32-4		C18320		(153.0656, 180343.53)(154.0684, 14741.93)
4-Amino-2-nitrotoluene	0.105278	-5.33785	-2.41626	152.059	2.379	C18+	119-32-4		C18320		(175.0476, 12114.55)(176.0506, 1099.91)(153.0658, 98515.41)(154.0684, 9807.73)
4-Dedimethylamino-4-oxo-anhydrotetracycline	0.213234	-4.77407	-2.25522	443.081	1.056	HILIC-			C06627	LMPK07000007	(442.0765, 35223.63)(443.079, 8380.48)
4E,9Z-Tetradecadienal	0.372923	-6.99484	-2.80629	208.182	9.944	C18+				LMFA06000174	(209.1895, 8028.71)(210.1931, 1461.36)
4H-Cyclopenta[def]chrysene	0.20722	-13.4449	-3.74898	131.037	0.791	HILIC+	202-98-2		C19380		(132.0444, 2525.35)(263.0817, 7309.27)(264.0873, 2139.95)
4-Hydroxy-2',3,5,5'-tetrachlorobiphenyl	0.00149366	-395.281	-8.62674	305.916	3.837	HILIC-			C15248		(304.9077, 8896.46)(305.9129, 1120.89)
4-Hydroxybenzenesulfonic acid	0.15532	5.97249	2.57833	173.995	2.631	HILIC+	98-67-9		C12849		(175.0015, 4689.56)(176.0045, 93.77)(366.0257, 3410.96)(367.0207, 1314.96)
4-Hydroxycinnamic acid	0.0467943	17.7559	4.15023	164.048	5.193	C18-	7400-08-0	HMDB02035	C00811		(163.0397, 58693.24)(164.0428, 6104.05)
4-hydroxyestradiol	0.469631	-4.2528	-2.08841	310.153	3.777	C18+			C14209	LMST02010028	(311.1596, 36254.8)(312.1632, 7847.91)(313.1646, 982.21)
4'-Hydroxyminoxidil	0.119242	7.38269	2.88415	225.121	2.492	HILIC+	56828-37-6				(226.1295, 11062.25)(227.1328, 1563.01)
4-Hydroxyphenyl-4-hydroxybenzoate	0.107616	42.5802	5.41211	230.056	2.322	HILIC-			C18216		(229.0489, 69471.24)(230.0522, 6189.54)
4'-Hydroxytrimethoprim	0.215797	-12.3902	-3.63113	276.123	1.521	HILIC+	21253-58-7				(277.1297, 6216.17)(278.133, 1076.52)
4-Methyl-5-nitrocatechol	0.172781	-19.9325	-4.31705	169.04	2.915	HILIC+	68906-21-8		C18315		(192.0303, 4330.17)(170.0482, 45804.37)(171.0528, 2909.82)
4-methyl-octanoic acid	0.137761	-3.81147	-1.93035	175.157	6.588	HILIC+					(176.1646, 13329.76)(177.1684, 1216.22)(178.1693, 128.31)
4-methyl-octanoic acid	0.0854747	-7.44119	-2.89553	175.157	1.075	C18+					(176.1642, 53685.07)(177.1673, 5512.28)
4-oxo capric acid	0.123345	4.50507	2.17155	186.124	1.179	HILIC+				LMFA01060029	(209.0973, 1262.71)(395.2282, 1458.68)(187.1328, 6293.39)(204.1603, 995.16)(390.2836, 5473.84)
4-Pentenoic acid, 3-oxo-	0.138458	8.25617	3.04547	114.033	0.864	C18-				LMFA01060166	(113.0254, 45557.25)(114.03, 5870.06)(115.0234, 902.93)
4-Phenethylphenol	0.0149151	-54.3336	-5.76377	198.101	3.371	C18+	6335-83-7		C14340		(221.0919, 6548.06)(199.1073, 6563.22)(200.1114, 765.55)
4S-aminopentanoic acid	0.153954	-19.0084	-4.24857	117.079	6.714	HILIC+					(140.0682, 147799.02)(141.0712, 8131.55)(257.1472, 884543.2)(258.1507, 92963.02)(259.1523, 12511.0)(118.0895, 7587954.5)(119.0896, 1016768.0)(235.1652, 954568.25)(236.1688, 93667.79)(237.171, 13017.35)
4-Sulfobenzaldehyde Esi-3.678001	0.0325278	-79.4386	-6.31177	232.004	3.678	C18-			C06679		(230.9972, 214118.3)(232.0, 21861.86)(232.9968, 6476.91)
4-Sulfobenzoate Esi-3.9270015	0.186027	-8.26374	-3.04679	201.993	3.927	C18-	636-78-2		C02236		(200.9865, 76205.82)(201.9897, 6178.43)(202.9838, 4030.27)
5-(3-Buten-1-ynyl)-2,2'-bithiophene	0.191969	18.5741	4.21522	262.012	2.126	HILIC-	1134-61-8		C08397		(261.0046, 33747.42)(262.0068, 9108.4)
5,6,7,8,3',4',5'-Heptamethoxyflavone	0.417074	6.04923	2.59675	432.147	5.83	HILIC-			C14953	LMPK12111494	(431.1401, 19486.38)(432.1436, 3557.9)(433.1471, 867.6)
5,7,2'-Trihydroxy 7-glucoside	0.083249	44.6513	5.48063	432.104	1.407	HILIC-				LMPK12110119	(431.0975, 4429.67)(432.1008, 988.15)(477.1031, 38250.46)(478.1064, 9563.19)(479.1092, 2008.25)
5,7-Dihydroxy-3,6,8,4'-tetramethoxyflavone 7-glucosyl-(1-3)-galactoside	0.230737	5.12151	2.35657	744.213	2.623	HILIC-				LMPK12113302	(743.2051, 10271.59)(744.2079, 3032.77)
5?-Chol-7-en-24-oic Acid	0.0260004	23.0647	4.52762	358.286	1.055	HILIC-					(357.2785, 5640.93)(358.2823, 1416.83)
5beta-Cholanic acid-3alpha, 12alpha-diol N-(2-sulphoethyl)-amide	0.216282	-15.7717	-3.97927	499.296	8.047	C18+					(522.2858, 20457.57)(523.2889, 7034.09)(524.2866, 2304.89)(1021.5832, 1050.05)(1022.5862, 692.48)(500.3041, 173575.56)(501.3069, 53617.73)(502.3066, 15721.73)(517.3303, 21027.41)(518.3332, 6801.06)(519.332, 1995.24)(999.6005, 1606.05)(1000.6033, 1014.34)
5beta-Cholanic acid-3alpha, 12alpha-diol N-(2-sulphoethyl)-amide	0.320318	-9.81079	-3.29437	499.296	8.046	C18-					(997.5851, 7472.96)(998.5883, 3925.7)(999.5887, 1913.8)(498.2894, 459294.0)(499.2928, 128539.93)(500.2921, 35434.34)(501.2921, 7310.98)
5beta-Cholestane-3alpha,6alpha,7beta,25,26-pentol	0.224086	-3.01257	-1.591	452.346	1.102	HILIC+					(475.3363, 2756.07)(453.3584, 19453.47)(470.3912, 106112.38)
5beta-Cholestane-3alpha,7alpha,25,26-tetrol Esi+1.3190001	0.0640143	37.7147	5.23706	436.36	1.319	HILIC+					(459.3471, 1786.8)(437.3684, 18931.21)(438.3732, 5770.03)(439.3767, 786.6)
5beta-Cholestane-3alpha,7beta,25-triol	0.184627	-3.41512	-1.77194	420.356	1.078	HILIC+					(443.346, 4521.59)(444.3546, 2568.76)(421.3634, 8021.94)(422.3514, 3961.59)
5beta-Cyprinolsulfate	0.332219	-4.36006	-2.12435	549.34	10.803	C18+			C05468	LMST05020004	(550.3465, 3035.46)(551.3489, 1207.49)
5beta-Chola-3,8(14),11-trien-24-oic Acid	0.0104483	-83.1099	-6.37695	354.258	1.737	HILIC+				LMST04010327	(355.2628, 8106.85)(356.2652, 2550.23)(357.2662, 368.55)
5-Carboxyvanillic acid	0.0576114	16.3749	4.03341	258.038	1.763	HILIC-	2134-91-0		C18338		(257.03, 10517.06)(258.0319, 2652.31)
5-Fluoromuconolactone	0.395936	8.22679	3.04033	160.017	2.074	HILIC-			C16477		(160.0117, 1875.2)(219.0281, 10381.62)(205.0143, 40272.15)
5-Hydroxylansoprazole	0.198627	3.43328	1.77959	445.1	1.056	HILIC-	131926-98-2				(444.0884, 24775.48)(445.089, 7638.81)
5-Hydroxymethyl-2-furaldehyde	0.398312	3.8284	1.93674	126.032	0.951	C18+	67-47-0		C11101		(127.039, 60297.2)(128.0421, 4348.67)(144.0752, 1037.65)
5-Hydroxymethyl-2-furaldehyde	0.247133	3.07405	1.62014	148.015	2.447	HILIC+	67-47-0		C11101		(149.0235, 23250.46)(150.0267, 2279.57)
5-Methyldeoxycytidine	0.101189	35.225	5.13853	241.107	0.984	C18+	838-07-3	HMDB02224	C03592		(264.0968, 13383.02)(242.1152, 173981.64)(243.1185, 18328.45)
5-Methyldeoxycytidine	0.0502886	73.9927	6.20931	241.108	8.721	HILIC+	838-07-3	HMDB02224	C03592		(264.0977, 3448.77)(242.1154, 110060.84)(243.1188, 10777.62)
5'-O-beta-D-Glucosylpyridoxine	0.232949	13.1895	3.72132	331.127	1.24	C18+			C03996		(332.1336, 21332.87)(333.1374, 3817.6)
5-O-Feruloylquinic acid	0.168361	13.0774	3.709	368.114	2.63	HILIC-			C02572		(735.2184, 7770.32)(736.2219, 2081.17)(737.2235, 579.76)(367.1066, 645683.1)(368.1099, 81474.7)(369.1112, 18807.45)(370.1141, 2423.72)(427.1268, 2638.1)(428.1316, 446.86)
5-Oxoavermectin ''1a'' aglycone	0.52163	-3.06263	-1.61477	582.324	1.081	HILIC+			C11978		(583.3331, 7051.06)(584.3363, 3460.65)(585.3302, 182.61)(600.3473, 947.65)
5-Oxoavermectin ''2a'' aglycone	0.246008	13.1394	3.71583	600.327	11.669	C18+			C11970		(623.3167, 7024.72)(624.3194, 2229.9)(625.3219, 784.56)(601.3351, 10512.1)(602.3409, 6701.83)
5-Phenyl-1,3-oxazinane-2,4-dione	0.382118	5.69244	2.50905	191.058	5.019	C18+			C16596		(214.0471, 57069.15)(215.0504, 7844.75)(405.1051, 2854.99)(192.065, 68720.59)(193.0682, 7733.35)
5-trans U-44069	0.64819	-3.04253	-1.60527	350.242	12.733	C18+					(373.2323, 1316.6)(723.467, 1258.42)(351.2502, 7795.85)(352.255, 2208.22)
5-trans U-44069	0.197903	-3.27374	-1.71094	367.272	5.848	HILIC+					(368.279, 9381.73)(369.2822, 2272.71)
6-(2-Chloroallylthio)purine	0.163282	-3.48042	-1.79926	272.012	0.835	C18-			C15397		(271.0045, 57072.02)(272.0069, 4885.44)
6'''-(3-Hydroxy-3-methylglutaroyl)isoviolanthin	0.152196	6.45984	2.6915	722.207	4.823	HILIC-				LMPK12110232	(721.2001, 5574.29)(722.2025, 1432.2)
6,8-dihydroxy-octanoic acid	0.102354	9.21863	3.20455	176.105	1.484	HILIC+				LMFA01050228	(199.0976, 2790.89)(177.1118, 2564.75)(178.1093, 223.87)(194.1415, 1492.93)
6alpha,9-Difluoro-11beta-hydroxypregn-4-ene-3,20-dione	0.540843	-4.34603	-2.1197	366.201	10.414	C18+			C15381		(389.1886, 1963.72)(367.2085, 64285.94)(368.2121, 13455.03)(369.2148, 2698.45)
6beta-acetoxy-24-methylcholestan-3beta,5alpha,22R,24-tetrol	0.532524	-3.95698	-1.9844	530.359	13.463	C18+				LMST01031065	(531.3654, 7071.42)(532.3706, 2769.82)
6-deoxyerythronolide B	0.514495	-5.17242	-2.37084	408.248	10.745	C18+			C03240	LMPK04000002	(409.2554, 50838.84)(410.2584, 13399.53)(411.261, 2504.89)
6-ethyl-dodecanoic acid	0.590448	3.16797	1.66356	245.235	4.167	HILIC+					(246.2425, 20530.65)(247.2453, 3427.5)
6-Hydroxykynurenic acid	0.482108	-3.60976	-1.8519	205.037	3.533	C18+			C08480		(228.0278, 1034.42)(206.0445, 48122.43)(207.0482, 6219.81)
6-Methylmercaptopurine	0.00572522	170.966	7.41757	166.029	1.176	C18+	50-66-8		C16614		(189.019, 20227.96)(190.0224, 1622.75)(167.037, 83811.66)(168.0404, 6163.08)
6-O-Methylguanine	0.540773	-3.58739	-1.84293	165.068	3.071	HILIC+	20535-83-5				(166.0727, 40250.06)(167.0764, 3445.78)(183.0974, 1356.15)
6-oxo-tetradecanoic acid	0.202149	-3.38266	-1.75816	242.188	1.169	HILIC-				LMFA01060100	(241.1804, 22182.88)(242.1835, 3778.64)
6-oxo-tetradecanoic acid	0.0789544	-7.80478	-2.96436	242.188	11.004	C18-				LMFA01060100	(241.1808, 8424.04)(242.1845, 1502.34)
6'-Sialyllactose	0.0300872	54.8884	5.77843	633.211	5.932	HILIC-	35890-39-2	HMDB06569			(632.2047, 172025.27)(633.2073, 42772.62)(634.2095, 11826.86)(635.2095, 2985.6)(678.2157, 1292.4)
7,4'-Dihydroxy-3'-methoxyflavone 7-glucoside	0.0661688	56.2653	5.81417	446.121	1.592	HILIC+				LMPK12110040	(447.128, 44743.09)(448.1315, 10611.84)(449.1345, 2421.98)
7,8-Diaminononanoate	0.203967	-5.6264	-2.49221	188.152	0.941	C18+	21738-21-6		C01037		(189.1593, 16606.7)(190.1621, 1518.6)
7?,25,27-trihydroxycholesterol	0.323484	-5.08757	-2.34698	451.371	12.184	C18+				LMST04030083	(452.3743, 29838.07)(453.3772, 9519.06)(454.3784, 2172.24)
7-Cyano-7-deazaguanine	0.488562	4.30956	2.10754	235.072	1.098	HILIC-			C15996		(469.135, 14204.58)(470.1378, 3824.16)(471.1345, 1837.72)(234.0648, 61685.85)(235.0644, 7290.79)
7-Hydroxychlorophyllide a	0.266487	-9.63098	-3.26768	630.231	1.203	HILIC+			C16540		(631.2389, 4030.49)(632.2426, 1522.16)(648.2729, 84.48)
7-Mercaptoheptanoic acid	0.152478	5.73691	2.52027	208.075	2.033	HILIC-	52000-32-5		C16593		(207.0682, 8518.08)(208.0714, 430.19)
7-Methylinosine	0.0884054	-30.9568	-4.95219	282.097	3.145	C18+	20245-33-4	HMDB03950			(305.0852, 5559.58)(306.0878, 643.49)(283.1034, 12736.85)(284.1073, 2213.67)
7-octenoic acid	0.16191	-13.5949	-3.765	142.099	7.678	C18-					(141.0919, 11870.08)(142.0954, 1058.57)
7-Oxododecanoic acid	0.210549	-3.1646	-1.66202	214.157	1.183	HILIC-				LMFA01060184	(213.1493, 13242.19)(214.1524, 2000.04)
7-Oxoheptanoic acid	0.338527	6.97623	2.80245	161.105	7.22	HILIC+			C16590		(162.1123, 48589.09)(163.1171, 4901.45)
8-(5-hexyl-furan-2-yl)-octanoic acid	0.432658	-10.2881	-3.36291	294.22	1.104	HILIC+			C13798		(317.2109, 37391.54)(318.2114, 10475.51)(295.227, 313796.44)(296.2303, 62107.41)(312.2501, 6906.92)(606.4733, 7051.81)(589.4472, 13033.59)(590.4313, 137.96)
8-(5-hexyl-furan-2-yl)-octanoic acid Esi+11.359993	0.489562	-6.5808	-2.71826	294.219	11.36	C18+			C13798		(317.2084, 41264.97)(318.2137, 12696.92)(295.2266, 99609.2)(296.2304, 23408.81)(312.2532, 4865.01)(313.2473, 1793.7)(314.2369, 231.82)
8,9-dihydroxy-5,11,14-eicosatrienoic acid	0.191084	-10.4971	-3.39192	355.271	9.626	C18+					(356.2789, 16666.61)(357.2821, 3746.11)(358.2852, 606.21)
8E,10E-Tetradecadien-1-ol	0.175142	3.69951	1.88734	210.197	1.139	HILIC+				LMFA05000179	(233.1879, 1290.97)(211.2031, 1517.7)(228.2312, 21142.63)
8-epi-11-Hydroxyiridodial glucoside pentaacetate	0.251722	-9.42555	-3.23658	556.213	8.338	C18+			C11667		(557.2202, 3647.12)(558.2233, 934.64)
8-Hydroxy-3-chlorodibenzofuran	0.0649213	-38.4393	-5.26451	264.019	0.903	HILIC-			C15241		(527.0243, 730.86)(263.0124, 33539.99)(264.0151, 3737.97)
8-Hydroxydaidzein	0.0564287	64.9116	6.02041	270.053	1.085	HILIC+				LMPK12050137	(271.0603, 51297.99)(272.0636, 8938.76)(273.0682, 1401.36)
8-Isoquinoline methanamine	0.0509021	12.3193	3.62285	157.09	1.572	HILIC+					(158.0964, 11208.64)(159.1078, 2158.12)(332.2072, 1949.73)
9,10-epoxy-13-hydroxy-11-octadecenoic acid Esi+9.769004	0.312828	7.72324	2.94921	312.23	9.769	C18+			C14834		(335.2192, 67639.8)(336.2227, 14525.14)(313.2368, 4888.59)
9,10-epoxy-13-oxo-11-octadecenoic acid	0.404319	-6.05616	-2.5984	310.214	10.326	C18+					(333.2036, 78838.85)(334.2077, 18236.88)(311.2217, 63053.57)(312.2249, 13011.78)(328.2479, 15790.57)(329.2514, 3608.71)
9-cis retro-?-retinal	0.482663	-4.00307	-2.00111	284.214	11.578	C18+				LMPR01090036	(285.2212, 8006.97)(286.2272, 1987.26)
9-hydroperoxy-12,13-dihydroxy-10-octadecenoic acid	0.521456	-4.80323	-2.26401	363.261	8.263	C18+				LMFA01040012	(364.2687, 25106.3)(365.272, 5536.05)(366.2737, 972.64)
9K,12,13-diHODE	0.11786	24.2528	4.60008	348.191	10.852	C18+				LMFA02000058	(349.1981, 32605.36)(350.2022, 6060.82)
9-Nitroanthracene	0.331166	-6.74991	-2.75487	223.065	4.56	C18-	602-60-8		C19470		(222.0582, 22396.99)(223.0614, 2453.37)
9-OxoOTrE	0.656148	3.08289	1.62428	292.203	10.932	C18+	125559-74-2				(315.193, 31383.81)(316.1958, 7778.21)(293.2111, 72944.11)(294.2145, 17745.98)
9Z,12E,15Z-octadecatrienoic acid	0.219245	3.20634	1.68093	278.224	11.233	C18+					(301.2159, 3539.34)(279.2318, 36204.07)(280.2353, 7022.76)
9Z-Octadecene-12,14-diynoic acid	0.168456	-6.15175	-2.621	274.193	1.12	HILIC+					(275.2006, 17550.32)(292.2328, 1250.63)(566.411, 8398.51)
Abu-Trp-OH	0.156463	6.28344	2.65155	397.127	2.507	HILIC-					(396.1194, 1647.72)(456.1407, 15411.76)
Acetic acid	0.534226	3.52864	1.81911	60.0213	5.552	HILIC-	64-19-7	HMDB00042	C00033	LMFA01010002	(179.0563, 10523.41)(180.0604, 731.4)(59.0141, 3866.18)
Acetylenedicarboxylate	0.0822018	46.4273	5.5369	113.993	1.054	HILIC-	142-45-0		C03248		(112.9856, 71011.93)(173.0094, 4556.12)
Aconitine	0.247134	-10.422	-3.38156	645.31	10.888	C18+	302-27-2	HMDB04315			(646.3163, 3738.88)(647.32, 1794.29)
Acrolein	0.0318857	3.28601	1.71634	56.0267	2.671	HILIC-	107-02-8		C01471		(171.0675, 1635.3)(55.0196, 2873.25)(115.021, 41575.74)(101.0255, 52118.16)
Adenine	0.53214	-3.6228	-1.85711	135.054	3.488	HILIC-	73-24-5	HMDB00034	C00147		(134.0473, 58336.5)(135.0496, 3503.41)
Adenosine	0.0782331	-9.58532	-3.26083	267.096	2.876	C18+	58-61-7	HMDB00050	C00212		(268.104, 119462.73)(269.1069, 16591.92)(270.1093, 2142.1)
AG-18	0.366265	8.43292	3.07603	186.043	1.333	HILIC+	118409-57-7				(187.0502, 12159.72)(188.0562, 2021.35)
AG-82	0.304947	13.2288	3.72561	202.039	2.11	HILIC-	118409-58-8				(201.0351, 85919.35)(202.0372, 8981.91)(247.0273, 9671.78)
AG-99	0.223892	-9.69041	-3.27656	226.036	1.187	C18+	122520-85-8				(227.0428, 31793.88)(228.0457, 2995.85)
Agavegenin A	0.298744	4.99394	2.32018	480.344	14.149	C18+				LMST01080072	(481.3514, 3929.76)(482.363, 1890.83)
AGC	0.333863	6.01501	2.58857	345.161	1.381	HILIC-					(344.1536, 7041.21)(345.1566, 1383.29)
Aknadicine	0.138574	5.87453	2.55447	345.162	1.381	HILIC+	24148-89-8		C09325		(368.1565, 1201.64)(346.1691, 8916.74)(347.1722, 2709.43)(348.1644, 454.05)
Ala Ala His	0.158478	-10.3188	-3.3672	319.124	1.143	C18+					(320.1313, 8003.5)(321.1303, 1132.9)
Ala Asn Cys	0.130988	5.59906	2.48518	352.107	5.894	HILIC-					(351.0996, 16369.05)(352.1024, 3034.1)(353.0993, 849.16)
Ala His Lys	0.000756229	333.797	8.38283	371.227	8.787	HILIC+					(372.2351, 5657.06)(373.2382, 1180.34)
Alangicine	0.119697	5.54215	2.47045	526.26	1.072	HILIC-	16531-04-7		C09327		(525.2578, 6192.79)(526.2609, 1761.7)
Alanylclavam	0.125327	-14.9847	-3.90542	200.082	6.209	HILIC+			C17360		(201.0884, 5916.57)(202.0887, 493.27)(218.1142, 9974.32)(219.1177, 1109.7)
Alanylclavam	0.123837	-12.2204	-3.61122	200.08	1.451	C18+			C17360		(201.0867, 8209.9)(202.0888, 233.4)(218.1136, 9897.8)(219.1153, 850.13)
allo-Hydroxy-L-lysine	0.0973011	-8.59151	-3.10291	162.103	1.13	HILIC+			C16742		(185.0933, 846.4)(163.111, 4529.09)(164.1108, 899.89)(325.2071, 18293.56)(326.2037, 714.16)
allopurinol	0.163068	-36.112	-5.17441	136.038	1.918	C18+	315-30-0		C06816		(159.0269, 1695.06)(137.0457, 83950.03)(138.049, 5864.28)(154.0837, 5090.5)
Allosamidine	0.483554	-4.40046	-2.13765	644.25	1.417	HILIC+	103782-08-7		C05346		(645.2572, 4224.64)(646.26, 2034.22)
alpha-(p-Methoxyphenyl)-4-pyridineacrylic acid	0.252037	4.16937	2.05983	277.073	6.984	HILIC+			C15120		(278.0804, 13288.48)(279.0839, 1405.39)(280.0796, 692.57)
Alpha-D-Fucose	0.181254	3.4351	1.78035	164.069	2.396	HILIC+	3615-37-0				(165.076, 3082.79)(182.1022, 20717.04)(183.1057, 1855.09)(184.1006, 519.53)
alpha-D-galactosyl undecaprenyl diphosphate	0.0341004	-3.55176	-1.82854	1088.68	6.459	HILIC+			C04507	LMPR03030010	(1112.672, 5438.0)(1089.6838, 13060.43)(1090.6864, 7863.74)(1091.6941, 4848.3)(1092.7012, 2243.87)
Alpha-Trisaccharide	0.400983	-4.48485	-2.16506	575.247	4.009	HILIC-	49777-13-1	HMDB06595			(574.2407, 4158.45)(575.2433, 1180.65)
Altersolanol A	0.160893	7.63019	2.93172	322.069	0.872	C18-	22268-16-2		C10296		(381.0856, 10197.19)(382.0977, 1209.47)
AMC Arachidonoyl Amide	0.341656	4.4404	2.15069	461.289	5.389	HILIC+					(484.2748, 2230.28)(462.2968, 10127.67)(463.3014, 2790.07)
Amino acid(Arg-)	0.0238484	133.45	7.06015	174.112	8.522	HILIC-			C02385		(173.1046, 9593.49)(174.1072, 646.18)
Amino acid(Arg-)	0.00460488	173.839	7.44161	174.112	0.822	C18-			C02385		(173.1048, 15589.44)(174.1076, 986.58)
Amphibine B	0.0261248	23.2334	4.53813	665.361	1.021	HILIC+	38541-74-1		C09998		(666.368, 3718.19)(667.3732, 1430.3)
Anandamide (20:l, n-9)	0.125611	-24.0651	-4.58887	375.311	12.403	C18+				LMFA08040010	(376.318, 5906.28)(377.3228, 2024.46)
Androsta-5,16-dieno[17,16-b]quinolin-3beta-ol	0.217662	-8.60943	-3.10592	373.239	1.199	HILIC+			C15370		(396.2014, 722.53)(374.2433, 11623.34)(375.2439, 2980.12)
Androsta-5,16-dieno[17,16-b]quinolin-3beta-ol	0.468879	-4.64338	-2.21517	373.239	8.197	C18+			C15370		(396.2241, 689.5)(374.2436, 5063.92)(375.2469, 1465.78)(391.2712, 5078.91)(392.2746, 1190.49)
Angustone C	0.430256	-5.07513	-2.34345	420.159	1.095	HILIC-				LMPK12050324	(419.1518, 6350.84)(420.1547, 3029.13)
A-Norpregn-3(5)-ene-2,20-dione	0.372254	-4.77866	-2.25661	300.21	11.706	C18+			C15263		(301.216, 5867.23)(302.2209, 1312.17)
Aphyllic Acid	0.423525	4.96064	2.31053	283.23	13.459	C18+	642-67-1				(284.2371, 22401.52)(285.2399, 4746.52)(286.2426, 773.43)
Arabinosylhypoxanthine Esi+2.4810007	0.249789	5.57089	2.47791	268.08	2.481	C18+	7013-16-3	HMDB03040			(291.0696, 16525.74)(292.0726, 1992.28)(269.0876, 17071.17)(270.0906, 2298.5)
Arg Gln Cys	0.454565	-5.22185	-2.38456	427.16	3.424	C18+					(428.1677, 22230.11)(429.1713, 3386.95)(430.1767, 820.87)
Arg Met	0.0561541	24.7392	4.62873	327.137	1.241	HILIC+					(328.1425, 16380.8)(329.1465, 2755.97)(655.3323, 1013.69)
Argiopinin III	0.431852	-8.44176	-3.07754	659.416	12.402	C18+	117306-99-7		C20095		(682.4062, 24345.34)(683.4093, 8746.99)(684.4158, 3066.57)(660.4228, 52276.83)(661.4262, 19465.46)(662.4315, 7655.24)(663.4358, 2034.28)
Asclepin	0.291574	-10.2956	-3.36395	596.261	1.337	HILIC+	36573-63-4		C08849		(597.2697, 4724.28)(598.2727, 1898.82)(599.2697, 468.21)
Asn Pro Phe	0.376423	-5.31376	-2.40973	376.174	6.414	C18+					(399.1627, 1818.64)(377.1813, 942.69)(394.2068, 4133.12)(395.2088, 1123.14)
Asn Trp	0.245773	-6.03859	-2.59421	318.131	4.938	C18+					(341.1197, 1113.19)(319.1381, 7482.0)(320.142, 1256.76)(336.1651, 4455.05)(337.1667, 1418.54)
Asp Thr Ser	0.108228	-24.4621	-4.61248	321.115	6.665	HILIC+					(344.1039, 1431.8)(322.1219, 16730.21)(323.1247, 3092.22)
Asp-Asn-OH	0.449131	4.26374	2.09212	355.065	1.034	HILIC+					(356.0704, 29504.39)(373.0996, 130562.73)(374.0996, 33796.47)
Aspidinol	0.121265	-5.78206	-2.53158	224.105	5.167	C18-	519-40-4		C10673		(259.0742, 1711.4)(223.0971, 5239.69)(224.1007, 417.16)
Aspidodasycarpine	0.310481	4.36486	2.12593	370.188	11.704	C18+	2744-47-0		C09039		(371.1947, 3342.62)(372.2008, 907.11)
Asp-Phe methyl ester	0.0188881	71.6144	6.16218	294.121	4.176	C18-	22839-47-0	HMDB01894	C11045		(293.1141, 21629.21)(294.1173, 3350.81)
Astragaloside IV	0.13507	23.0253	4.52515	801.482	6.605	HILIC+	84687-43-4				(802.489, 8316.38)(803.4958, 6728.53)
Atalanine	0.326622	6.20448	2.63331	610.195	6.099	HILIC-	50906-85-9		C10644		(609.188, 25339.5)(610.1914, 6425.52)
Avermectin A2a	0.162062	5.06736	2.34124	964.536	1.055	HILIC-			C11976	LMPK04000023	(963.5291, 19653.95)(964.5322, 11571.04)(965.5383, 4736.61)
Barbatoflavan	0.0680712	21.2256	4.40774	524.148	3.791	C18-				LMPK12020150	(523.1406, 7130.13)(524.1446, 2159.79)
Benperidol	0.383931	-7.17287	-2.84255	403.167	1.798	C18+	2062-84-2				(404.1744, 8881.52)(405.1788, 2372.2)(406.1735, 1244.93)
beta-D-4-Deoxy-delta4-GlcA-(1-4)-beta-D-Glc-(1-4)-alpha-L-Rha-(1-3)-beta-D-Glc	0.170688	4.71715	2.23792	646.194	2.754	HILIC-			C19965		(645.1869, 3954.87)(646.191, 913.18)
b-Glucose	0.310075	-9.25623	-3.21042	202.045	1.141	C18+	492-61-5	HMDB00516	C00221		(203.0519, 40666.7)(204.0555, 2999.4)(205.05, 3259.61)
Bicalutamide	0.438559	4.6875	2.22882	430.063	1.067	HILIC+	90357-06-5		C08160		(431.0693, 42462.13)(432.0696, 17227.09)
Bichanin A 7-O-glucoside-6''-malonate	0.0189716	72.7182	6.18424	532.121	4.384	HILIC+				LMPK12050224	(555.1108, 2275.13)(533.1284, 7784.45)(534.1317, 2260.62)
Biliverdin IX	0.126445	34.2046	5.09612	582.247	1.528	HILIC+	114-25-0	HMDB02309	C00500		(583.2538, 46064.7)(584.2574, 15964.95)(585.2609, 3363.66)
Biliverdin IX	0.417249	5.63863	2.49534	582.248	9.52701	C18+	114-25-0	HMDB02309	C00500		(583.2545, 6831.31)(584.2582, 2577.05)(585.2626, 353.64)
Biotin amide	0.177443	-3.68221	-1.88057	243.104	7.701	HILIC+	6929-42-6		C01893		(244.1126, 79167.85)(245.1151, 11480.18)(246.1093, 4480.8)
Bis (2-hydroxypropyl) amine	0.141794	-8.56224	-3.09799	133.111	1.215	C18+	110-97-4				(134.1171, 296909.66)(135.12, 18844.07)
bis(7)-Tacrine	0.334072	-6.45551	-2.69053	514.307	3.272	HILIC+	224445-12-9				(515.3139, 13332.53)(516.317, 4368.28)
Boc-Phe(NMe)-Gly-OMe	0.471456	-5.8106	-2.53869	350.187	11.336	C18+					(373.1831, 1209.75)(351.1934, 19135.54)(352.1967, 4211.51)
B-Octylglucoside	0.152949	10.9788	3.45665	338.19	9.311	C18-	29836-26-8				(337.1829, 3537.29)(338.1934, 1225.41)
Borrelidin	0.552992	-3.36328	-1.74987	549.319	1.108	HILIC-	7184-60-3		C15687		(548.3168, 2290.26)(549.3191, 1313.61)(550.315, 76.32)
Bromocriptine	0.0295556	50.4739	5.65747	653.219	5.904	HILIC-	25614-03-3		C06856		(652.2124, 46735.94)(653.2153, 13214.24)(654.2153, 5170.96)(655.2154, 1371.4)
Bromophos-ethyl	0.202353	-9.11678	-3.18852	391.878	5.924	HILIC-	4824-78-6		C18966		(390.8707, 4695.53)(391.8725, 1455.95)
Brosimacutin B	0.493546	5.06383	2.34023	358.142	1.172	HILIC+				LMPK12140043	(381.1311, 4472.47)(382.1345, 956.99)(359.1489, 92483.76)(360.1524, 20742.53)(361.1557, 3635.23)(376.1756, 128089.6)(377.1788, 31017.34)(378.1811, 6491.89)(379.1824, 1009.15)
Brosimacutin B	0.503812	4.60686	2.20378	358.141	8.089	C18+				LMPK12140043	(381.1302, 14216.66)(382.1338, 3111.84)(383.1347, 464.93)(359.1482, 45263.23)(360.1515, 9316.13)(361.1541, 1610.69)(376.1749, 80733.23)(377.1782, 20013.26)(378.1812, 3383.66)
Brunfelsamidine	0.14488	16.7714	4.06793	109.064	7.35	HILIC+	97744-98-4		C10133		(110.0711, 4638.19)(219.1343, 2375.84)
Buspirone	0.443554	-4.24903	-2.08713	385.245	9.789	C18+	36505-84-7		C06861		(408.2381, 3399.47)(386.2534, 37171.94)(387.2567, 9027.68)
Busulfan	0.335693	12.6538	3.6615	246.02	0.86	HILIC-	55-98-1		C06862		(491.0316, 39021.7)(492.0343, 8969.58)(305.0684, 2566.26)
butalbital	0.330519	-6.67591	-2.73896	224.112	2.507	HILIC+	77-26-9				(225.1224, 3072.49)(242.1497, 11640.21)(243.1514, 1031.24)
Butenafine	0.378032	5.29893	2.4057	317.217	1.12	HILIC+	101828-21-1		C08067		(340.2079, 1612.05)(318.2245, 8070.2)(335.2589, 1549.81)
Cabergoline Esi+5.8139987	0.253025	-6.20134	-2.63258	468.321	5.814	HILIC+	81409-90-7		C08187		(469.325, 5763.31)(470.3286, 1944.76)
Caffeoylputrescine	0.502772	4.10247	2.03649	296.137	0.979	HILIC-	29554-26-5		C03002		(295.1296, 63227.95)(296.1331, 9940.62)
Calcimycin Esi+10.919004	0.16732	-9.99572	-3.32131	523.269	10.919	C18+	52665-69-7		C11309		(546.2564, 5357.97)(547.2597, 1756.61)(525.2925, 5835.51)
Cannabidiolic acid	0.429551	6.85057	2.77622	358.211	1.111	HILIC+			C10784	LMPK13120003	(359.2206, 10088.75)(360.2314, 3624.82)
Cannabidiolic acid	0.428048	-5.05545	-2.33784	358.212	11.422	C18+			C10784	LMPK13120003	(381.2028, 4553.36)(382.2076, 1693.24)(359.2189, 15448.23)(360.2254, 3651.75)
Capillarin	0.491967	5.08396	2.34595	198.068	1.109	HILIC-	3570-28-3		C16926		(197.0608, 58333.65)(198.0642, 8910.38)(199.0667, 786.5)
Carbamoyl phosphate	0.47957	4.18599	2.06557	201.004	0.695	HILIC-	590-55-6		C00169		(401.0006, 2947.79)(199.9967, 3866.29)
Carbaryl	0.148361	10.1472	3.34301	201.08	1.403	HILIC+	63-25-2		C07491		(202.0863, 11058.04)(203.0898, 2060.91)
Carboxynorspermidine	0.155849	-10.6214	-3.4089	175.132	6.711	HILIC+			C18174		(176.1394, 369501.66)(177.1423, 34535.23)(178.1425, 3598.78)
Carnitine	0.397879	4.95723	2.30953	161.105	6.779	HILIC+	406-76-8		C00487		(184.0908, 1328.0)(162.1125, 12249.07)(163.1189, 1364.79)
Cassaidine	0.295711	-4.66269	-2.22116	407.301	13.18	C18+	26296-41-3		C08669		(408.3082, 25227.45)(409.3114, 7468.42)(410.3115, 1374.99)
Cassiaoccidentalin A	0.225288	4.35172	2.12159	560.142	2.814	HILIC-				LMPK12110268	(559.1387, 4432.4)(560.1448, 1886.44)
Catechin-4beta-ol	0.0933986	60.5376	5.91976	306.076	1.058	HILIC-			C05906	LMPK12020203	(305.0693, 41274.38)(306.0721, 6089.38)(307.0665, 1900.45)(351.0447, 1720.1)
CAY10502	0.350001	-5.42877	-2.44062	583.278	3.654	HILIC-					(582.2705, 6304.7)(583.2743, 1777.42)
CAY10561	0.152297	4.57857	2.1949	501.092	1.066	HILIC-	933786-58-4				(501.0518, 5810.54)(502.0556, 2300.37)
CAY10621	0.0490694	72.3792	6.1775	435.334	2.621	HILIC+	120005-55-2				(436.3416, 61683.47)(437.3449, 17704.82)(438.3473, 3333.77)
Caylin-2	0.258471	7.98851	2.99793	665.239	6.454	HILIC+					(666.2464, 5058.71)(667.2492, 2399.59)
cefonicid	0.164544	10.973	3.45588	559.061	2.755	HILIC+			C06882		(560.0682, 8928.42)(561.0712, 2997.22)
celecoxib carboxylic	0.0100746	-46.0145	-5.52402	471.076	0.797	HILIC-					(470.0688, 9208.0)(471.0721, 2341.55)(472.0677, 1118.06)
Cer(d18:1/23:0)	0.0710663	10.8924	3.44525	635.614	1.09	HILIC+				LMSP02010021	(636.6228, 5112.76)(637.6281, 1823.64)
Cer(d18:2/22:0)	0.215791	3.96024	1.98559	641.589	1.088	HILIC+				LMSP02010029	(642.5853, 2355.15)(643.5887, 1266.6)
CerP(d18:0/16:0)	0.453934	4.77606	2.25582	619.487	1.085	HILIC+				LMSP02050003	(620.4946, 27568.02)(621.5, 9188.15)
CGP 57380	0.477113	-4.24835	-2.0869	244.089	3.31	C18+	522629-08-9				(267.0772, 1837.37)(245.095, 13765.05)(246.0983, 1638.13)
Chitotriose	0.099836	22.6517	4.50155	523.195	1.173	HILIC+	41708-93-4	HMDB06578			(524.2024, 2649.97)(525.2096, 874.06)
Chivosazole F	0.444617	-7.04803	-2.81722	691.408	11.885	C18+			C15733		(714.3951, 7613.88)(715.3976, 2907.18)(692.4144, 7229.45)(693.4178, 2699.18)(694.4211, 894.12)
Chloropropylate	0.0124266	88.1121	6.46127	338.045	5.897	C18-	5836-10-02		C19027		(337.0389, 21048.68)(338.0424, 3871.71)(339.0387, 1003.71)
Chloroxine	0.241409	-3.28907	-1.71768	258.981	4.581	HILIC-	773-76-2				(257.9738, 9292.28)(258.9756, 1377.42)
cholesta-5,7,8(14),22E-tetraen-3-one	0.0688544	12.0867	3.59535	378.297	1.239	HILIC+				LMST01010295	(379.3052, 20442.97)(380.3084, 4477.65)(396.3319, 394222.75)(397.3352, 85045.31)(398.3373, 13323.43)
Cholic Acid Methyl Ester	0.308356	-7.33815	-2.87542	439.33	10.471	C18+	1448-36-8				(440.3363, 8597.27)(441.3421, 3277.85)
Chondroitin sulfate	0.37398	4.9075	2.29499	509.062	4.163	HILIC-	9007-28-7	HMDB00580	C00607		(508.0549, 5778.37)(509.0577, 1231.52)
Chymostatin	0.421169	-5.17563	-2.37174	607.313	9.774	C18+	9076-44-2		C11308		(608.32, 5411.17)(609.3231, 1823.88)(610.3287, 615.11)
Cinerin II	0.318482	6.04383	2.59546	382.175	10.417	C18+	121-20-0		C09846		(383.1829, 8369.16)(384.1862, 1916.14)(385.1826, 1074.05)
cis-1,2-Dihydroxy-1,2-dihydro-8-carboxynaphthalene	0.135872	-8.74558	-3.12855	206.062	2.556	HILIC-	162794-84-5		C14092		(411.1128, 4685.24)(412.1162, 736.98)(205.0536, 23127.31)(206.0569, 1770.77)(265.0768, 2247.93)(251.0606, 2871.14)
cis-Zeatin	0.416241	-4.78595	-2.25881	219.115	1.643	HILIC+			C15545		(220.1226, 3139.02)(237.149, 11969.54)
CL(1'-[22:1(13Z)/22:1(13Z)],3'-[22:1(13Z)/14:1(9Z)])[rac]	0.137028	-5.56607	-2.47666	1615.17	5.258	HILIC-				LMGP12010005	(1614.1615, 3602.48)(1615.1664, 2980.1)
Clindamycin phosphate	0.173298	8.83902	3.14389	504.151	2.668	HILIC+	24729-96-2		C11728		(527.14, 4690.58)(528.1431, 999.57)(505.1588, 167833.03)(506.1613, 34968.87)(507.1636, 8373.87)(508.1653, 1483.67)
Clonidine Metabolite V	0.172093	4.85238	2.27869	249.006	1.645	HILIC-					(247.9992, 14674.33)(248.9995, 2904.52)
CMN 131 Esi+1.858001	0.232648	3.23941	1.69573	152.04	1.858	HILIC+	26414-87-9		C15663		(153.045, 66410.38)(154.0487, 4986.04)(155.045, 2180.48)(170.0465, 1795.56)
Coenzyme F420-0	0.236499	11.6822	3.54624	575.102	2.776	HILIC-			C19153		(574.1073, 7331.49)(575.0916, 1049.63)
Coformycin	0.541463	3.09243	1.62874	306.093	4.774	HILIC+	11033-22-0		C01677		(307.1005, 14660.11)(308.1041, 1892.65)
Conhydrine	0.152196	14.5733	3.86526	143.131	4.989	HILIC+	495-20-5		C19983		(166.1212, 2391.22)(144.1383, 958230.6)(145.1415, 76640.59)(146.1441, 5676.04)(287.2695, 39839.96)(288.2729, 7001.1)(289.2752, 748.18)
Conicasterol D	0.388851	-5.07576	-2.34362	444.359	13.089	C18+				LMST01031087	(445.3712, 1377.29)(462.3927, 3746.13)(463.3954, 1366.36)
Convalloside	0.0499748	-40.6494	-5.34516	712.33	0.849	HILIC-	13473-51-3		C19986		(711.3227, 5116.52)(712.326, 2385.9)(713.3252, 1044.7)
Convoline	0.0243922	49.6414	5.63347	307.144	2.403	HILIC+	89783-61-9		C10855		(308.1517, 4172.38)(309.1473, 1161.63)
Creatinol-O-Phosphate	0.0540062	15.6052	3.96396	243.059	4.262	HILIC-	6903-79-3				(242.052, 2799.77)(243.0616, 690.2)
Crinasiadine	0.486014	3.60219	1.84888	239.056	1.993	HILIC-	40141-86-4		C10583		(238.0488, 23966.44)(239.0535, 2534.87)
Crotanecine	0.251451	-9.12253	-3.18943	171.091	3.14	HILIC+	5096-50-4		C10284		(194.0817, 4293.23)(172.0967, 52984.15)(173.0994, 5165.57)
Crotaramin	0.345032	5.63034	2.49322	360.132	1.359	HILIC+				LMPK12120451	(361.1398, 5645.31)(362.1445, 1330.96)
cyclohexylammonium	0.110362	8.70876	3.12247	99.1055	4.847	HILIC+	108-91-8		C00571		(100.1116, 152143.45)(101.1146, 11695.29)
Cyclopamine	0.107187	32.5203	5.02327	411.319	1.452	HILIC+	4449-51-8		C10798		(412.3265, 17849.9)(413.3301, 3983.4)(414.325, 1738.38)
Cyclosulfamuron	0.0603489	74.5868	6.22085	438.135	6.081	HILIC+	136849-15-5		C18439		(439.1421, 349337.66)(440.1453, 55638.31)(441.147, 13081.82)(442.1504, 1847.74)
Cymather aldehyde methyl ester	0.459964	-5.39975	-2.43289	210.126	8.9	C18+					(211.1332, 3408.91)(228.1592, 10367.38)(229.1626, 1552.16)
Cys Asn Phe	0.307009	-8.00444	-3.0008	382.131	6.938	HILIC+					(405.1196, 16790.43)(406.1226, 3482.08)(407.1187, 1017.22)(383.138, 51683.67)(384.141, 10356.91)(385.1377, 3230.53)
Cys His Cys	0.0013056	388.368	8.60128	378.114	5.879	HILIC+					(379.1207, 30935.51)(380.1244, 4790.45)
Cys Met Asp	0.210483	-13.547	-3.7599	367.087	3.591	C18+					(368.094, 29650.62)(369.097, 4205.4)(370.0916, 3405.9)
Cys Phe Ile	0.370345	-5.0842	-2.34602	381.171	3.487	C18+					(382.1786, 4235.19)(383.1812, 1077.35)
Cystamine	0.109297	-8.8037	-3.13811	152.042	1.136	HILIC-	56-17-7				(303.1566, 1581.74)(151.0379, 9863.01)(152.0389, 1432.67)(211.0604, 1089.94)(197.0419, 528.5)
Cytochalasin B	0.599519	-3.74488	-1.90492	479.27	6.373	C18+			C19954	LMPK11000002	(480.277, 1055394.2)(481.2812, 264762.9)
Cytochalasin B	0.32299	-8.76792	-3.13224	479.27	3.665	HILIC+			C19954	LMPK11000002	(480.2774, 857201.44)(481.2809, 243231.64)(482.2799, 66628.07)(483.2805, 13319.31)
DAF-2 diacetate	0.0697563	11.9492	3.57884	446.114	1.292	C18+	205391-02-2				(447.1212, 4483.57)(448.1269, 1106.48)
Dalfopristin	0.0547636	-32.0837	-5.00377	736.341	11.778	C18-	112362-50-2		C08033		(735.3332, 4947.04)(736.3371, 1992.01)(737.3442, 531.28)
Davidigenin	0.0535954	-46.14	-5.52795	258.088	1.072	HILIC-			C09618	LMPK12120452	(515.1648, 1382.45)(516.1664, 329.78)(257.0816, 8572.48)(258.0845, 1415.81)
D-Biotin	0.352186	-9.51986	-3.25094	244.088	3.589	HILIC+	58-85-5	HMDB00030	C00120		(267.0779, 3816.64)(245.0954, 34364.07)(246.0985, 4210.09)(247.094, 1917.7)
D-Camphorsulfonate	0.158846	-7.57008	-2.92031	278.081	2.413	HILIC-	3144-16-9		D00612		(556.2294, 177.59)(277.0742, 171868.8)(278.0768, 22486.4)(279.0708, 19544.37)
d-Dethiobiotin	0.148742	-3.82161	-1.93418	214.132	7.604	HILIC+	533-48-2	HMDB03581	C01909		(215.1391, 15611.3)(216.1422, 1762.44)
DDMS	0.0333311	35.3125	5.14211	430.978	1.935	HILIC-	206052-03-1				(429.9719, 3945.6)(430.9731, 1131.89)
Deferoxamine	0.408721	-5.26781	-2.3972	560.347	4.343	HILIC+	70-51-9		C06940		(583.3281, 1785.19)(561.3561, 12232.86)(562.3591, 3930.26)(563.3583, 1385.85)
Dehydro-D-arabinono-1,4-lactone	0.484492	-4.13069	-2.04638	146.021	5.921	HILIC-			C06316		(145.015, 105736.93)(146.0182, 5819.41)(191.0201, 1027.2)
Dehydrojuvabione Esi+10.833006	0.478904	-4.38646	-2.13306	264.172	10.833	C18+	16060-78-9		C09657		(287.1617, 5126.28)(288.17, 1208.27)(265.1781, 2608.69)
Delphinidin	0.101265	24.7957	4.63202	244.035	2.527	HILIC-		HMDB03074			(243.0277, 12594.3)(244.0311, 1035.66)(303.0503, 51351.0)
Delphinidin 3-O-(2''-O-galloyl-6''-O-acetyl-beta-galactopyranoside)	0.143932	4.74369	2.24601	614.122	1.058	HILIC-				LMPK12010273	(613.1111, 2364.84)(614.1108, 1229.81)(659.1202, 8809.9)(660.1195, 5087.92)
delta-Guanidinovaleric acid	0.160866	22.4434	4.48822	159.1	1.628	C18+	462-93-1		C13688		(160.1075, 18162.1)(161.1103, 1433.68)
delta-Guanidinovaleric acid Esi+1.2400006	0.252215	-10.1398	-3.34196	159.1	1.24	C18+	462-93-1		C13688		(341.1817, 2011.53)(160.1076, 11578.69)(161.1081, 998.95)(177.1379, 1283.88)
Demethylphylloquinone	0.16678	10.6808	3.41695	436.337	1.474	HILIC+		HMDB04649	C13309		(437.3515, 12425.59)(438.3569, 5194.87)(454.3666, 11118.96)
Demethyltexasin	0.0349887	82.1709	6.36055	270.052	1.087	HILIC-			C14314	LMPK12050102	(269.0455, 38158.54)(270.0487, 5884.27)
Demethyltexasin	0.254274	9.275	3.21335	270.053	7.336	C18-			C14314	LMPK12050102	(269.0456, 46036.72)(270.0487, 7584.26)(271.0544, 1284.77)
Deoxyadenosine diphosphate (dADP)	0.240182	-5.81207	-2.53905	457.024	1.137	HILIC-	2793-06-08		C00206		(456.0288, 5434.85)(457.0309, 1764.78)
Deoxycoformycin	0.138437	20.4795	4.35611	268.114	1.179	C18+	53910-25-1		C02267		(291.1048, 4676.57)(292.1063, 585.96)(269.1243, 25466.0)(270.1281, 3193.98)
Deoxycytidine	0.0690614	9.9121	3.30919	227.09	3.989	HILIC-	951-77-9	HMDB00014	C00881		(226.083, 1416.68)(272.0889, 2426.66)
Deoxyhypusine	0.369972	6.62377	2.72765	217.179	6.263	HILIC+	82543-85-9	HMDB11150			(218.1864, 20909.85)(219.1887, 2960.65)
Deoxymiroestrol	0.0713698	8.05664	3.01018	342.149	1.058	HILIC+			C18164		(343.1531, 3628.33)(344.1576, 784.89)(360.1833, 3381.57)(361.1868, 906.12)
Dermatan Esi-1.1189996	0.212883	10.4136	3.3804	477.079	1.119	HILIC-	24967-94-0	HMDB00632	C00426		(476.0712, 5565.14)(477.073, 2190.65)
D-erythro-Sphingosine C-20	0.20751	5.27459	2.39906	327.313	1.201	HILIC+	6918-49-6				(350.3069, 4596.13)(328.3203, 15407.65)(329.3238, 3257.78)(330.3282, 393.27)
Desglucomusennin	0.433507	-5.45315	-2.44709	885.504	15.877	C18+	25314-45-8		C08940		(886.5109, 6621.86)(887.5149, 3145.4)
Desmethylastemizole	0.358604	-6.53293	-2.70773	461.259	4.01	HILIC+	73736-50-2				(462.2667, 10468.72)(463.2695, 3173.98)(464.27, 739.17)
Desmethylastemizole	0.599832	-3.91913	-1.97053	461.26	7.128	C18+	73736-50-2				(462.2669, 672135.4)(463.2707, 185364.61)(464.2716, 53308.84)
Desmethylpantoprazole sulfate	0.0884399	26.4657	4.72605	495.02	0.762	HILIC-					(494.013, 5658.89)(495.0313, 1708.34)(496.0457, 289.66)
Desmetryn	0.502618	3.29321	1.71949	213.105	6.762	HILIC+	1014-69-3		C19100		(214.112, 12381.03)(215.1123, 1414.91)(216.1061, 643.32)
D-Fructofuranose 1,2':2,3'-dianhydride	0.129198	28.6749	4.84172	324.105	0.898	C18+			C04420		(325.113, 33174.68)(326.1162, 5466.22)(327.1226, 905.21)(342.1391, 31051.67)(343.1316, 8668.23)(344.1363, 1542.87)
DG(17:1(9Z)/22:5(7Z,10Z,13Z,16Z,19Z)/0:0)[iso2]	0.0639875	11.4133	3.51265	671.548	1.266	HILIC+				LMGL02010184	(672.5546, 5121.81)(673.558, 2467.37)(674.5642, 1034.99)
DG(18:0/18:0/0:0)[rac]	0.156749	-4.97739	-2.31539	670.574	5.564	HILIC-				LMGL02010002	(669.5667, 3276.79)(670.5706, 1502.06)
DG(18:1(9Z)/15:0/0:0)	0.0387704	84.8854	6.40744	580.509	1.071	HILIC+		HMDB07213			(603.4968, 4385.75)(604.4988, 2400.81)(581.5159, 2679.72)(582.5077, 1745.86)(583.5138, 271.36)
DG(20:0/16:0/0:0) 2.7350004	0.132128	12.4372	3.63659	646.55	2.735	HILIC+		HMDB07359			(647.5573, 2689.44)(648.5617, 1066.19)
DG(20:3(5Z,8Z,11Z)/22:5(7Z,10Z,13Z,16Z,19Z)/0:0)	0.237746	11.9603	3.58018	692.54	1.011	HILIC+		HMDB07468			(694.6226, 1131.64)(710.5716, 6017.25)(711.5738, 3208.08)
DG(P-14:0/18:1(9Z))	0.440112	4.66768	2.22271	550.495	3.71	HILIC+			C13864	LMGL02040001	(551.5024, 33437.66)(552.5059, 13103.16)(553.5081, 2613.16)
D-Gal alpha 1->6D-Gal alpha 1->6D-Glucose 5.936998	0.0184307	98.0203	6.61501	504.168	5.937	HILIC+	13382-86-0		C05404		(1031.3267, 41881.5)(505.1755, 10327.85)(522.2025, 63836.6)(523.2057, 13015.46)
D-Gal alpha 1->6D-Gal alpha 1->6D-Glucose	0.0541345	67.0069	6.06624	504.168	0.992	C18+	13382-86-0		C05404		(527.1576, 30956.55)(528.161, 6621.79)(505.176, 20507.34)(506.1798, 3874.36)(522.2025, 77784.85)(523.2058, 17686.93)(524.2078, 4185.85)
D-Gal alpha 1->6D-Gal alpha 1->6D-Glucose 5.9989963	0.0465594	75.1865	6.2324	504.168	5.999	HILIC-	13382-86-0		C05404		(1007.33, 56725.82)(1008.3331, 22082.6)(503.1616, 103863.86)(504.1646, 19824.62)(505.1663, 5541.03)(549.1675, 267401.4)(550.1704, 55163.8)(551.1722, 15048.79)
D-Glucosyldihydrosphingosine	0.618571	3.13889	1.65026	463.351	2.449	HILIC+			C03858		(464.3579, 14940.49)(465.3612, 3972.42)(466.3663, 1000.69)
D-Glutamine	0.601064	-3.1419	-1.65164	146.069	1.293	C18+	5959-95-5		C00819		(169.058, 16371.6)(170.06, 1162.93)(147.0765, 13688.47)(148.0786, 359.74)
Di(2-ethylhexyl) adipate	0.42757	-4.65887	-2.21998	370.306	1.033	HILIC+	103-23-1		C14240		(371.3142, 4053.59)(372.3145, 1478.9)
Dibutyl succinate	0.136768	-7.68922	-2.94284	230.153	1.376	HILIC+	141-03-7		C19143		(253.1427, 5465.95)(254.1424, 150.64)(231.1602, 3282.84)(232.1585, 820.0)(248.186, 1906.43)(249.1894, 599.48)
Dicamba	0.219742	11.986	3.58327	236.997	2.465	HILIC+	1918-00-9		C18597		(238.0038, 5593.63)(239.006, 1180.65)
didesmethyl tocotrienol	0.533489	-3.58108	-1.8404	368.271	1.031	HILIC-				LMPR02020058	(367.2636, 80887.06)(368.2667, 20671.19)(369.2694, 2744.37)
Diflunisal	0.0113218	-57.0222	-5.83345	250.048	0.886	C18-	22494-42-4		C01691		(249.0382, 40277.69)(250.0341, 3853.3)(251.0263, 2560.6)(309.0622, 2420.43)
Dihomo-PGI2	0.208008	-3.41029	-1.76989	380.255	1.128	HILIC+				LMFA03010195	(403.2324, 27258.61)(381.2679, 1970.63)(398.2918, 2574.0)
Dihydroartemisinin Esi+7.0010033	0.14055	-22.4621	-4.48942	284.16	7.001	HILIC+	71939-50-9				(591.3105, 3465.7)(285.1668, 37958.53)(286.1708, 6596.06)(287.1732, 958.9)
Dihydroartemisinin Esi+1.1559994	0.484796	-3.73929	-1.90276	284.16	1.156	C18+	71939-50-9				(285.1668, 8549.23)(286.1689, 1041.39)(302.1928, 3832.5)
Dihydrojasmonic Acid, Methyl Ester	0.224032	-7.43931	-2.89517	243.184	2.46	HILIC+	24851-98-7				(244.1909, 6467.18)(245.194, 1067.34)
Diisobutyl phthalate	0.462977	4.43011	2.14734	278.154	3.553	HILIC+	84-69-5		C15205		(279.1726, 8793.9)(280.1774, 1742.27)(574.3515, 19456.73)(575.355, 6438.85)(576.3547, 2305.71)
Diisopropyl sulfate	0.0690005	-13.1769	-3.71994	181.095	2.597	HILIC+	2973-10-06		C19230		(183.0705, 6324.65)(363.2192, 2743.67)
Diloxanide	0.0657202	37.4755	5.22788	232.999	0.838	HILIC-	579-38-4				(465.1227, 447.69)(231.9922, 16461.18)(232.9939, 1279.32)
Dimethipin	0.137318	-5.66527	-2.50214	270.02	4.758	C18-	55290-64-7		C18719		(269.0127, 14971.01)(270.0152, 2048.07)(271.0097, 962.46)
Dimethyl suberate	0.477419	-3.58255	-1.84099	202.121	5.757	C18-	1732-09-8		C17803		(201.113, 6353.96)(202.1166, 640.75)(261.1344, 3116.38)
Dimethyl sulfate	0.308071	3.62441	1.85775	186.022	2.553	HILIC-	77-78-1		C19177		(185.0139, 30827.06)(186.0171, 1703.65)
Dimethylenetriurea	0.0360336	-29.1952	-4.86766	204.096	1.163	C18+			C06385		(227.086, 49755.23)(228.0888, 3796.76)(205.1054, 1582.38)
Dinitramine	0.0228727	61.6212	5.94536	344.069	2.479	HILIC+	29091-05-2		C18785		(345.0783, 8275.9)(346.0824, 1389.63)
Dioclein	0.347575	9.31448	3.21948	378.092	4.818	HILIC-				LMPK12140604	(377.0854, 141683.22)(378.0886, 20071.41)
Diospyrin	0.0611574	18.3062	4.19426	544.147	2.844	HILIC-				LMPK12020205	(543.1401, 6256.04)(544.1478, 1748.97)
Diphenylphosphine isopropyl ester	0.0712562	-7.08695	-2.82517	366.136	1.21	C18+					(367.1431, 12691.68)(368.1464, 2979.81)
Diphyllin 5.459	0.0298903	43.5646	5.44508	380.09	5.459	HILIC-	22055-22-7		C10559		(379.0831, 32445.32)(380.0864, 4460.56)
Dipropetryn	0.0159139	62.1715	5.95818	255.154	1.538	HILIC+	4147-51-7		C19101		(256.1569, 38886.86)(257.1616, 4252.29)
Divinylchlorophyll a	0.0912825	-56.8407	-5.82885	907.552	5.55	HILIC+			C11850		(908.558, 40411.46)(909.5609, 19708.73)(910.5553, 8420.64)(911.5505, 3138.26)
DL-Serine	0.152199	5.8071	2.53782	151.047	5.899	HILIC-	302-84-1		C00716		(150.0406, 11345.2)(151.0373, 1684.54)
DMG-MINO	0.422218	-5.24413	-2.3907	574.276	11.374	C18+			C12011	LMPK07000009	(575.2844, 4038.92)(576.2854, 1491.81)
DMPO Esi+2.474999	0.222309	-13.6419	-3.76998	113.083	2.475	HILIC+	3317-61-1				(114.091, 15232.76)(115.0933, 1315.39)(227.1756, 8686.33)
Docosanamide	0.197778	14.4088	3.84888	339.349	1.068	HILIC+	3061-75-4	HMDB00583			(362.3408, 2922.65)(340.3527, 11762.2)(341.3574, 1906.58)
docusate	0.408922	5.56626	2.47671	422.235	0.807	HILIC+			C07874		(445.2239, 1995.93)(423.2413, 1653.7)(440.2672, 20980.51)(441.2711, 4517.57)
Dolichotheline	0.0491711	-25.6731	-4.68219	195.138	5.54	HILIC+	23100-08-5		C16696		(413.2657, 26266.69)(414.2701, 6892.21)(415.273, 1338.17)(196.1447, 3419.24)
dolichyl D-xylosyl phosphates	0.0416504	-19.6301	-4.295	589.378	1.127	HILIC+			C01191	LMPR03080011	(590.3882, 8912.59)(591.3915, 3489.94)
Dopamine quinone	0.219314	-10.2525	-3.35791	151.063	7.309	HILIC+	50673-96-6		C17755		(152.0707, 14838.7)(153.0739, 1544.55)
D-Phenyllactic acid	0.0125024	296.666	8.21269	166.066	5.915	HILIC+		HMDB00563			(167.0737, 32245.47)(168.0767, 3022.73)(169.0698, 1585.51)(184.1064, 2160.34)
dTDP-2,6-dideoxy-D-glycero-hex-2-enos-4-ulose	0.310944	6.26499	2.64731	545.081	2.647	HILIC+	321847-68-1		C11930		(546.0891, 3883.6)(547.0908, 1258.08)
D-Thevetose	0.138183	-5.62698	-2.49236	178.086	3.084	C18+			C16287		(201.0729, 26160.11)(202.0752, 2492.33)(179.091, 1769.65)(196.1244, 3431.11)
D-Xylono-1,5-lactone	0.442029	5.88402	2.5568	148.037	1.44	C18-		HMDB11676	C02266		(147.0299, 53377.62)(148.0414, 5319.22)
E-64d	0.286527	-8.01486	-3.00268	342.219	11.441	C18+	88321-09-9				(365.2088, 29123.01)(366.2123, 6286.25)(343.224, 97645.9)(344.2273, 24333.78)(345.2339, 3282.8)
Ecalcidene	0.420973	6.18097	2.62783	455.345	1.579	HILIC+				LMST03020681	(456.3526, 15513.6)(457.3559, 4211.94)(458.3489, 1691.65)
Ecalcidene	0.233576	10.977	3.45641	455.345	10.263	C18+				LMST03020681	(456.3523, 15123.28)(457.3548, 3824.96)(458.3573, 1110.69)
Enkephalin L	0.256932	11.4857	3.52176	555.268	13.373	C18+	14-18-6	HMDB01045			(556.2762, 4234.93)(557.2795, 1347.43)
Enniatin B	0.087156	-5.02108	-2.328	685.409	12.586	C18-	917-13-5		C15740		(684.402, 5741.41)(685.4051, 2122.58)
Enniatin B4	0.472334	-6.78892	-2.76318	653.427	12.265	C18+			C15757		(676.4164, 42947.29)(677.4197, 15740.1)(678.4292, 5933.36)(679.4353, 1688.07)(654.4347, 173712.3)(655.4374, 63518.39)(656.4395, 15788.7)(657.441, 2890.51)
ent-8-epi-15-D2c-IsoP	0.213766	-3.35178	-1.74493	352.224	1.156	HILIC-				LMFA03110128	(351.2172, 15574.1)(352.2205, 3198.87)
ent-Corey PG-Lactone Diol	0.55089	3.29843	1.72178	268.167	10.666	C18+					(269.1743, 5332.36)(270.1777, 953.73)
ent-PGD2	0.214283	5.5397	2.46981	352.225	1.613	HILIC+				LMFA03110107	(375.2133, 1401.78)(353.2319, 58381.15)(354.2354, 13443.72)(355.2397, 2789.5)
Epinephrine sulfate	0.203125	-12.7879	-3.67671	263.046	4.371	C18+	77469-50-2	HMDB01876			(264.0534, 54898.15)(265.0568, 6936.45)(266.0513, 3207.65)
epi-Tulipinolide diepoxide	0.0347194	-60.9183	-5.9288	339.168	6.966	HILIC+	39815-40-2		C09568		(340.175, 9023.73)(341.1781, 2000.68)
epi-Tulipinolide diepoxide	0.00145946	-325.905	-8.34831	339.168	4.737	C18+	39815-40-2		C09568		(340.1749, 9245.42)(341.1786, 1959.09)
Ergothioneine	0.184403	5.13335	2.3599	229.088	1.145	C18+	58511-63-0	HMDB03045	C05570		(252.0781, 3464.94)(253.0841, 828.62)(230.0959, 11916.27)(231.0985, 2023.74)(232.0939, 757.1)
Eseridine	0.189294	3.61386	1.85354	291.159	2.968	HILIC+	25573-43-7		C09176		(292.1657, 15501.26)(293.1697, 3260.63)(294.1654, 854.97)
Ethadione	0.467599	-4.77299	-2.25489	157.074	3.449	C18+	520-77-4		C17724		(180.0623, 4729.13)(158.0808, 38123.83)(159.0841, 3644.75)
Ethephon	0.285808	7.81476	2.9662	143.975	4.14	HILIC+	16672-87-0		C18399		(144.9819, 17309.13)(145.9848, 793.79)
Ethyl-imidazole carboxylate	0.302992	-5.02382	-2.32878	140.058	7.447	HILIC+	23785-21-9				(141.0657, 370951.22)(142.0689, 24906.07)
Eudistomin H	0.122661	20.8213	4.37999	335.01	2.68	HILIC+	88704-44-3		C17168		(336.014, 5311.89)(337.0123, 1715.86)(338.0155, 211.37)
Evasterioside D	0.401725	-3.17383	-1.66623	631.432	1.102	HILIC+				LMST05050009	(632.4371, 10435.7)(633.4401, 4426.73)(634.4435, 1352.6)
Fagomine	0.243475	3.06591	1.61632	147.09	1.183	C18+	53185-12-9		C10144		(170.0829, 2803.71)(148.0967, 32457.03)(149.1008, 2567.72)
Falaconitine	0.165436	-4.61668	-2.20686	629.316	8.384	C18-	62926-57-2		C08683		(628.3095, 5368.16)(629.3125, 1709.44)
Fampridine	0.153897	-15.5617	-3.95993	94.0527	1.003	C18+	504-24-5		C13728		(95.06, 12994.68)(96.0633, 668.04)(112.0867, 3673.11)
Fenaminosulf	0.210718	-12.7688	-3.67455	246.079	0.793	HILIC+	140-56-7		C18937		(247.0868, 8145.06)(248.0895, 2005.73)
Fenirofibrate	0.120566	4.00364	2.00131	320.084	5.896	HILIC-	54419-31-7				(319.0767, 50461.69)(320.0798, 6532.67)
Feruloylputrescine	0.32386	6.73614	2.75192	264.147	4.17	C18+	501-13-3		C10497		(265.1541, 38744.57)(266.1576, 6697.18)
Flonicamid	0.198626	5.16991	2.37014	229.045	1.5	HILIC+	158062-67-0		C18463		(252.0342, 46943.05)(253.0366, 4072.75)(230.0521, 13980.08)(231.0549, 1036.53)(247.0789, 779.98)(459.096, 819.94)
Fluenetil Esi+5.4400015	0.435589	-5.52438	-2.46581	258.11	5.44	C18+	4301-50-2		C19031		(281.0992, 4419.05)(282.1023, 426.58)(259.117, 5456.42)(260.1209, 521.39)(276.1442, 3484.08)(277.1439, 884.38)
Fluthiacet-methyl	0.198689	10.6503	3.41282	425.003	2.766	HILIC+	117337-19-6		C10908		(426.0114, 3759.52)(427.0158, 1129.71)
Flutriafol	0.00338398	-246.412	-7.94493	318.129	2.79	HILIC+	76674-21-0		C18734		(319.1364, 37997.14)(320.141, 5288.6)
Formyldienolone	0.11405	6.71807	2.74805	344.199	7.598	C18+				LMST02020026	(345.2054, 9519.94)(346.2109, 2498.25)
Fosinopril Esi+6.5	0.0422848	-17.3112	-4.11363	563.308	6.5	HILIC+	98048-97-6		C07016		(564.3107, 6623.53)(565.3146, 1864.35)
Fumonisin B4	0.00168944	-242.128	-7.91963	689.403	12.262	C18-				LMSP01080025	(688.396, 3520.34)(689.3997, 1322.25)
Furfural	0.152196	7.10535	2.82891	96.0212	4.809	HILIC+	98-01-1		C14279		(97.0284, 13935.13)(98.0318, 724.19)
Furfural diethyl acetal	0.535916	-3.00477	-1.58725	170.094	7.634	C18-	13529-27-6		C14280		(399.2028, 967.17)(169.0866, 18328.94)(170.0905, 1578.95)
Furmecyclox	0.0928749	-8.9904	-3.16838	251.152	1.045	HILIC-	60568-05-0		C18912		(250.1448, 8344.4)(251.1475, 1463.71)
Furocaespitane	0.468231	-4.19809	-2.06973	320.023	1.057	HILIC-	51847-78-0		C17113		(639.033, 10261.06)(640.0342, 6063.89)(320.017, 824.28)
Gabaculine	0.272603	-7.53466	-2.91354	139.061	2.606	HILIC+	87980-11-8		C12110		(140.069, 12378.04)(141.0648, 1358.9)(157.0967, 2421.7)
Gabapentin	0.355757	7.85937	2.97441	171.126	3.685	HILIC+	60142-96-3	HMDB05015	C07018		(194.1178, 2352.98)(172.133, 15685.85)(173.1359, 1789.37)
Galbeta-Cer(d18:1/16:0)	0.186698	-5.27214	-2.39839	699.562	1.42	HILIC+				LMSP0501AC01	(722.5487, 889.02)(700.5708, 3496.85)(701.5745, 1615.23)
Galbeta-Cer(d18:1/24:1(15Z)) Esi+1.2690008	0.12655	-6.42446	-2.68357	809.672	1.269	HILIC+				LMSP0501AC07	(832.661, 593.27)(810.6798, 3185.71)(811.6842, 1618.02)
GalCer(d18:0/22:0)	0.115636	-8.34262	-3.0605	807.658	1.266	HILIC+				LMSP0501AC13	(808.6637, 2057.03)(809.6676, 842.51)
gamma-CEHC Glc	0.130888	-17.5008	-4.12935	443.218	1.598	HILIC+				LMPR02020053	(444.2226, 19916.33)(445.2265, 5492.16)(446.2339, 1488.02)
Ganglioside GD3 (d18:0/16:0)	0.362759	-5.08437	-2.34607	1445.81	4.369	HILIC+		HMDB11858			(1446.8165, 3581.28)(1447.8195, 2539.59)(1448.8257, 1874.82)(1449.8315, 1063.03)
GDP-D-glycero-alpha-D-manno-heptose	0.435409	4.29953	2.10418	652.118	1.032	HILIC+			C19881		(653.1244, 20457.56)(654.1253, 13040.65)
Gemfibrozil, metabolite II	0.0967786	-15.5098	-3.9551	250.154	1.118	HILIC-					(559.3197, 5530.48)(560.3201, 1922.88)(545.3046, 1825.81)(249.1495, 65888.93)(309.1586, 1761.58)
Gentamicin C2	0.137728	18.3259	4.19581	463.305	5.355	HILIC-	25876-11-3		C02033		(462.2985, 14637.46)(463.3017, 3797.56)
Gentiobiose	0.0624674	123.259	6.94555	364.099	4.813	HILIC+	554-91-6		C08240		(365.1054, 1006414.94)(366.1089, 126487.34)(367.1102, 28972.84)(368.1134, 3357.71)(729.2025, 10822.42)(730.2064, 3178.59)(731.2076, 997.39)
Gentioflavine	0.353262	-5.61153	-2.48839	193.074	3.071	HILIC+	18058-50-9		C09962		(194.0814, 92497.86)(195.0853, 10265.03)
GlcNAcbeta1-4Manbeta1-4Glcbeta-Cer(d18:1/18:0)	0.062057	-5.87605	-2.55485	1092.73	12.367	C18-				LMSP0508AA02	(1091.7239, 36376.9)(1092.727, 21499.63)(1093.7297, 7817.33)(1094.7325, 1839.78)
Glenvastatin	0.0800672	14.6627	3.87408	431.185	1.198	HILIC+	122254-45-9		C11699		(454.1739, 1691.63)(455.1775, 472.08)(432.1915, 9975.58)(433.196, 3926.69)
Gln His Gly	0.211795	4.25457	2.08901	340.149	4.03	HILIC+					(341.1566, 59667.47)(342.1597, 10495.92)(343.1607, 1947.18)
Glu Gln	0.322193	4.59332	2.19954	275.109	4.474	HILIC+					(276.1165, 3607.79)(277.1265, 1130.41)
Glu Tyr Leu	0.134074	10.5573	3.40016	423.202	5.283	C18+					(424.2089, 7689.1)(425.2122, 1942.45)
Glucitol-4-Gucopyanoside	0.0197116	64.3408	6.00766	344.13	5.903	HILIC-	535-94-4				(343.124, 11032.64)(344.128, 1506.04)(389.1264, 7215.73)(390.1339, 1264.37)
Glucoraphenin	0.259595	-5.26203	-2.39562	457.016	1.761	HILIC+	28463-24-3		C08420		(458.023, 5295.17)(459.0257, 1353.13)
Glucuronolactone	0.206278	-3.20905	-1.68215	176.033	0.733	HILIC+	32449-92-6		C02670		(199.0191, 2732.44)(177.0395, 56246.8)(178.0429, 4441.04)(194.0661, 13830.18)(195.0696, 1393.45)
Glutathione, oxidized	0.306191	4.98852	2.31861	658.163	1.029	HILIC-	27025-41-8		C00127		(657.1523, 11225.75)(658.1506, 4963.03)
Gly Arg Gln	0.152196	-6.75838	-2.75668	405.199	5.91	HILIC-					(404.1925, 31036.83)(405.1963, 6357.72)(406.201, 1470.53)
Gly Arg Lys	0.499539	-4.23162	-2.08121	359.229	9.923	C18+					(360.2372, 9130.2)(361.2374, 2290.06)
Gly Trp Trp	0.408809	-4.94728	-2.30664	469.171	3.233	C18+					(470.1781, 3295.19)(471.1807, 632.26)
Glycerylphosphorylethanolamine	0.0950563	13.7306	3.77932	215.056	7.524	HILIC+	1190-00-7	HMDB00114	C01233		(238.0451, 2056.29)(216.0631, 10831.89)(217.0665, 549.47)
Glycitein	0.249229	11.7013	3.5486	284.069	1.139	HILIC+			C14536	LMPK12050104	(285.0761, 20623.66)(286.0794, 3400.42)
Glycyl-L-leucine	0.256796	16.9274	4.08129	188.116	7.517	HILIC+	869-19-2	HMDB00759	C02155		(211.1053, 616.64)(189.1235, 104035.91)(190.1263, 11172.7)(191.1276, 1082.06)
Grandidentatin	0.204107	14.8189	3.88937	424.168	5.901	HILIC+	15732-48-6		C10463		(449.199, 10188.47)(450.1993, 2351.15)(871.3264, 995.08)(425.1762, 4163.11)(426.1801, 490.13)
Grandiflorone	0.140628	24.6269	4.62216	314.155	1.149	HILIC-				LMPK12120595	(313.147, 10616.14)(314.15, 2177.06)(315.147, 358.08)
Granisetron metabolite 1	0.0157671	-101.542	-6.66593	361.209	4.393	C18+					(362.2169, 10349.82)(363.2198, 2053.92)
GW 409544 Esi+12.967996	0.147263	13.9438	3.80155	527.238	12.968	C18+	258345-41-4		C15623		(528.2452, 7558.06)(529.2473, 3039.74)(530.2457, 1031.24)
GW 9662	0.445104	-4.01764	-2.00635	276.03	0.901	HILIC-	22978-25-2		C15627		(275.023, 44824.17)(276.0262, 5314.97)
HA-1077	0.278836	8.05659	3.01017	313.085	4.383	HILIC+	203911-27-7				(314.0914, 26872.86)(315.0943, 4243.93)(316.0905, 1600.92)
Haemocorin	0.468084	3.85062	1.94509	642.198	1.266	HILIC-	11034-94-9		C09932		(641.191, 5935.07)(642.1948, 1682.31)(643.1907, 749.68)
HC Red No. 3	0.220324	-3.13533	-1.64862	197.08	7.342	HILIC-	2871-01-04		C19430		(393.1525, 736.35)(196.0728, 69501.69)(197.0758, 6468.85)
HC Yellow No. 4	0.136785	6.27683	2.65004	242.092	1.517	HILIC+	59820-43-8		C19431		(265.0797, 19853.47)(266.0834, 2646.42)(243.0982, 2885.07)(244.0994, 547.42)
HDBA	0.315948	8.67932	3.11758	275.083	1.865	HILIC+	125697-93-0				(276.0901, 14866.96)(277.0889, 2684.62)
Hederagenin Esi+4.3560014	0.172987	-5.53499	-2.46858	489.381	4.356	HILIC+	465-99-6				(490.388, 9241.61)(491.3923, 3141.68)
Hellicoside	0.029209	49.0825	5.61714	702.197	6.999	HILIC-	132278-04-7		C10466		(701.1906, 39806.7)(702.1939, 10636.11)
Herbimycin	0.0325548	-21.8742	-4.45116	620.295	10.189	C18-	70563-58-5		C11225		(619.2882, 4648.97)(620.2905, 1496.11)
hexadeca-7,11-dien-1-ol	0.188245	-5.17271	-2.37092	238.229	1.124	HILIC+				LMFA05000023	(261.2141, 3687.14)(262.2227, 479.33)(239.2348, 919.65)(256.2567, 26541.05)
Hexahomomethionine	0.489258	-4.9785	-2.31571	233.142	1.167	HILIC+			C17233		(489.282, 469.23)(235.097, 573.7)
Hexahomomethionine	0.0152107	201.283	7.65308	233.145	9.774	C18+			C17233		(256.1338, 4441.1)(257.1369, 775.72)(234.1521, 16034.48)(235.1559, 2387.81)
Hexanoylglycine	0.491934	-4.2474	-2.08658	173.105	2.991	HILIC+	24003-67-6	HMDB00701			(174.1123, 35960.53)(175.115, 3590.09)
Hexanoylglycine	0.317945	-4.13668	-2.04847	173.105	5.527	C18+	24003-67-6	HMDB00701			(196.0941, 19568.25)(197.0979, 2231.03)(369.1953, 891.32)(174.1119, 55996.89)(175.1153, 6689.41)
Hexanoylglycine	0.0104621	-44.0484	-5.46102	173.105	5.53	C18-	24003-67-6	HMDB00701			(345.2026, 606.94)(172.098, 80287.78)(173.1012, 8185.65)
Hexylamine	0.051669	15.4801	3.95235	101.12	4.815	HILIC+	111-26-2		C08306		(102.1277, 54736.7)(103.1309, 3392.43)
Hippeastrine	0.110944	-28.0938	-4.81218	332.137	1.397	HILIC+	477-17-8		C08528		(333.1448, 18380.18)(334.1481, 4042.49)(335.1526, 792.14)
Hippuric acid	0.0154911	-154.359	-7.27014	179.058	2.992	HILIC-	495-69-2	HMDB00714	C01586		(357.1085, 23256.53)(178.0512, 1480939.6)(179.0548, 150336.42)(180.0567, 15408.36)
His Arg Arg	0.400375	-8.02697	-3.00485	513.275	3.468	HILIC-					(1025.5411, 1230.86)(1026.546, 761.24)(1027.5504, 461.93)(1028.5627, 116.16)(512.2688, 325514.34)(513.2717, 93570.23)
His Cys Gln	0.0600745	101.579	6.66646	432.147	4.824	HILIC-					(431.1405, 221159.52)(432.1434, 36914.24)(433.1452, 9042.38)(434.1483, 1111.16)
His Ile Tyr	0.0561408	23.871	4.57719	431.214	8.871	HILIC+					(432.2226, 4292.57)(433.2264, 950.55)
His Lys	0.0963318	28.6032	4.8381	283.166	1.401	HILIC+					(284.1716, 5665.45)(285.171, 1951.31)
His Pro	0.136137	27.0615	4.75817	252.12	2.949	C18+					(275.1099, 21342.65)(276.1135, 2466.59)(253.1273, 4944.83)(270.1541, 4604.4)(271.1568, 1247.32)
Histamine	0.0902924	11.5705	3.53238	111.081	7.475	HILIC+	51-45-6	HMDB00870	C00388		(245.1496, 29488.75)(112.0869, 137648.36)(113.0901, 9225.74)
Histidylproline diketopiperazine	0.0756278	45.0324	5.49289	265.152	7.476	HILIC+	53109-32-3	HMDB02053			(266.1598, 66292.35)(267.163, 8294.58)
Histidylproline diketopiperazine	0.161138	16.0698	4.00628	265.152	0.83	C18+	53109-32-3	HMDB02053			(266.1595, 24163.54)(267.1625, 3718.49)
Hoiamide C	0.0319651	-40.4296	-5.33734	770.384	11.939	C18-					(769.3771, 13008.59)(770.3817, 5402.5)
Homocysteinesulfinic acid	0.0460616	-12.7901	-3.67695	167.025	1.009	C18+	31523-80-5	HMDB06462			(190.0147, 2420.41)(168.0323, 16608.82)(169.0337, 645.94)(185.0588, 736.82)
Hyaluronic acid	0.388444	-5.87914	-2.5556	471.158	5.916	HILIC-	9004-61-9	HMDB02061	C00518		(470.1516, 169058.81)(471.1549, 32305.56)
Hydroflumethiazide	0.0755031	-7.60607	-2.92715	391.015	4.561	C18-	135-09-1		C07763		(390.0077, 14296.3)(391.01, 2485.5)(392.0067, 863.32)
Hymenoflorin	0.50388	-4.22244	-2.07808	280.131	5.96	C18+	51292-63-8		C09480		(303.1204, 3133.1)(281.1374, 3846.26)(282.1423, 578.78)
Hymenoxon	0.436735	-6.06154	-2.59968	282.147	6.562	C18+	57377-32-9		C09482		(305.1353, 10033.35)(306.1393, 1639.9)(283.1538, 8632.18)(284.1571, 1302.47)
Hypercalin B	0.400962	-5.75479	-2.52476	535.325	9.18	C18+	125583-45-1		C09941		(536.3309, 26355.09)(537.3353, 6528.34)
Hypercalin B 9.993003	0.0372618	45.2317	5.49926	535.327	9.993	C18+	125583-45-1		C09941		(536.3341, 4379.76)(537.3374, 1532.05)
Hypoxylone	0.234739	7.36502	2.88069	354.05	0.807	C18+	89701-95-1		C10355		(355.0573, 51666.16)(356.0615, 5494.48)(357.0617, 1236.16)
ICI 164384	0.147346	3.96989	1.9891	525.423	12.855	C18+	98007-99-9		C14758		(526.4307, 6519.14)(527.4342, 2000.8)
Ikarisoside D	0.340471	-5.676	-2.50487	602.204	4.575	C18-				LMPK12111724	(1203.3953, 944.39)(1204.399, 531.27)(601.1961, 5618.42)(602.1982, 1741.13)
Indole-3-acetaldoxime N-oxide	0.493634	-3.77071	-1.91484	190.075	6.024	HILIC-			C17204		(189.0674, 34884.49)(190.0708, 4114.55)
Indole-3-acetaldoxime N-oxide	0.232023	-18.2478	-4.18965	190.073	3.144	C18+			C17204		(213.0693, 1338.84)(191.0821, 103287.45)(192.0861, 16045.35)
Indole-3-acetaldoxime N-oxide	0.298219	4.69179	2.23014	190.074	6.021	HILIC+			C17204		(191.0817, 259100.22)(192.0855, 31185.23)(193.0907, 3370.92)
Indoxylsulfuric acid	0.0157693	319.095	8.31784	213.009	1.139	HILIC+	487-94-5				(214.0166, 83434.65)(215.019, 8521.78)(216.0147, 2060.94)
Indoxylsulfuric acid	0.0151478	332.52	8.3773	213.008	7.733	C18+	487-94-5				(214.0159, 58025.95)(215.0183, 6901.62)(216.0135, 1729.07)
Irigenin, Dibenzyl Ether	0.304857	-6.30374	-2.65621	562.158	2.84	HILIC+					(563.1649, 4870.11)(564.1669, 1087.97)
Isobutylmethylxanthine	0.104171	71.1746	6.15329	222.108	1.249	HILIC+	28822-58-4				(245.0987, 1325.96)(223.1154, 494752.44)(224.1186, 67321.84)(225.1137, 23614.56)(240.145, 6678.09)(445.223, 3365.81)(446.2247, 1293.91)
Isobutyrylglycine	0.152198	-6.31478	-2.65873	145.073	2.015	HILIC+	15926-18-8	HMDB00730			(146.0803, 9983.66)(147.0846, 1099.27)
Isodomedin	0.138956	-10.7723	-3.42925	414.201	10.701	C18+	39388-61-9		C09115		(415.2089, 13066.93)(416.2141, 3123.12)
Isomonospermoside 3.7790015	0.00455932	-530.264	-9.05057	434.12	3.779	HILIC-				LMPK12140066	(433.1133, 21687.21)(434.1167, 5143.35)(435.1184, 951.9)
Isopentenyladenine-9-N-glucoside	0.434403	4.47467	2.16178	363.19	1.1	HILIC+		HMDB12240			(364.1966, 12024.09)(365.1998, 2663.18)
isopimara-7,15-dienal	0.174216	-5.8983	-2.5603	286.228	1.07	HILIC+			C18222		(309.2061, 21503.37)(287.2357, 4052.91)(288.234, 898.36)
Isoprothiolane sulfoxide	0.273981	7.41112	2.88969	306.062	1.965	HILIC-	52303-69-2		C11112		(305.0488, 8205.45)(365.016, 1130.61)(351.0779, 50.82)
Isosilybin	0.0300603	36.3276	5.18299	542.144	6	HILIC-	72581-71-6		C16808		(541.1365, 18281.12)(542.1402, 3583.12)
Isosilybin 6.098003	0.0286535	47.2372	5.56185	542.144	6.098	HILIC-	72581-71-6		C16808		(541.1362, 18446.12)(542.1394, 3701.6)(543.1413, 820.34)
Isoswertisin 2''-O-(2'''-methylbutyrate)	0.0485465	-46.2339	-5.53088	276.078	8.87299	HILIC+				LMPK12111000	(277.0846, 4146.0)(553.1677, 5222.37)(554.1724, 892.83)
isotachysterol3 Esi+13.943995	0.463711	5.60365	2.48637	384.339	13.944	C18+				LMST03020224	(385.3464, 17731.5)(386.3495, 5751.89)
isotachysterol3 Esi+15.093996	0.202166	-12.0004	-3.58501	384.339	15.094	C18+				LMST03020224	(385.3462, 10864.65)(386.3489, 3384.81)
Istamycin C0	0.448133	-4.24908	-2.08715	184.121	1.073	C18+			C17994		(185.1285, 2392.51)(369.2491, 2422.75)(370.2509, 515.8)
Jurubine	0.504834	-4.63742	-2.21332	612.436	11.372	C18+				LMST01070002	(613.4436, 13576.67)(614.447, 5335.32)(615.4503, 1490.64)
Kaempferol 8-C-sulfate	0.309055	10.0302	3.32628	366.003	1.339	HILIC+				LMPK12112001	(367.0105, 15674.01)(368.013, 2880.93)
KDdiA-PC Esi-11.824003	0.123715	-4.06459	-2.02311	721.451	11.824	C18-	439904-34-4				(756.4209, 1876.27)(720.4444, 19456.42)(721.4487, 7583.87)(722.4503, 2139.8)
Kinobscurinone	0.306016	6.59855	2.72215	306.05	1.966	HILIC-			C12391		(305.0489, 7965.7)(365.016, 1088.74)(351.1252, 319.71)
KOdiA-PC	0.477898	-5.2102	-2.38134	663.376	11.406	C18+	439904-33-3		C13900		(686.3635, 1225.28)(664.3834, 11665.03)(665.3879, 4247.46)(681.4143, 2135.28)
Kolanone	0.292271	-7.12311	-2.83251	502.307	1.786	HILIC+	81827-55-6		C09948		(525.2966, 1951.49)(526.2982, 591.19)(503.3143, 7527.2)(504.3191, 2380.19)
Kolanone	0.0186232	-64.8316	-6.01863	502.308	10.524	C18+	81827-55-6		C09948		(525.297, 3306.68)(526.302, 1081.4)(503.3143, 2316.26)(504.3148, 730.0)
Kreysigine	0.432944	-4.94894	-2.30712	407.17	4.707	C18+			C16714		(408.1777, 7880.95)(409.181, 2104.0)
Kylinone	0.268553	9.34452	3.22412	455.973	1.507	HILIC-	72036-07-8		C17181		(454.9664, 4459.88)(455.9669, 1032.58)
L791456	0.113183	7.13408	2.83473	418.08	1.063	HILIC-	202409-33-4		C11718		(417.0726, 13295.61)(418.0744, 4917.8)
L791456 Esi-1.0620002	0.135646	6.32222	2.66043	418.079	1.062	HILIC-	202409-33-4		C11718		(417.0726, 13295.61)(418.0744, 4917.8)
LacCer(d18:0/16:0)	0.144694	-7.52222	-2.91116	863.635	5.126	HILIC+				LMSP0501AB14	(886.6271, 7176.49)(887.6313, 3648.47)(864.6428, 36519.64)(865.6475, 15139.13)
LacCer(d18:1/12:0) Esi+5.3840017	0.10779	-94.0065	-6.55469	805.559	5.384	HILIC+				LMSP0501AB02	(828.5373, 53494.41)(829.5408, 25461.9)(806.5551, 187553.84)(807.5583, 86265.8)(808.5739, 41375.66)
LacCer(d18:1/14:0)	0.611752	-4.58262	-2.19617	833.578	14.011	C18+				LMSP0501AB12	(834.5863, 99326.87)(835.5894, 49147.47)(836.5904, 16249.34)(837.5919, 3140.43)
Lamtidine	0.258967	-5.96809	-2.57727	344.231	11.789	C18+	73278-54-3		C11804		(367.2219, 4691.36)(368.2268, 1409.77)(345.2411, 4392.41)(346.2468, 1200.98)
Lappaol D	0.142046	-4.8729	-2.28478	568.231	7.076	HILIC-			C17812		(567.2214, 3624.77)(568.223, 1192.64)
L-Ascorbic acid-2-glucoside	0.167076	6.43944	2.68693	338.084	2.632	HILIC+	129499-78-1		C18339		(339.0911, 18521.23)(340.0942, 2371.42)
Lasonolide A	0.111882	-12.9253	-3.69213	696.429	1.028	HILIC-			C19903		(695.4179, 7046.16)(696.4208, 3468.72)(697.4194, 1395.39)(755.4478, 1130.41)
L-beta-aspartyl-L-threonine	0.170563	4.97419	2.31446	234.086	2.901	HILIC+		HMDB11169			(257.0748, 10925.76)(258.0779, 978.92)(235.0935, 3545.9)(236.1005, 823.98)
Leucomycin A5	0.361831	-4.94353	-2.30554	771.435	12.492	C18-	18361-45-0		C14058		(806.4113, 1565.04)(807.42, 1059.76)(770.4196, 1241.84)(771.4169, 748.24)(816.4455, 3114.98)(817.4252, 792.47)
Levofuraltadone	0.0642222	16.0293	4.00264	384.129	5.891	HILIC-	3795-88-8		C19267		(383.1225, 21553.88)(384.1255, 4923.48)
L-Homoserine lactone	0.0383112	-27.1839	-4.76468	101.05	7.507	HILIC+			C19777		(124.0389, 10099.83)(102.0549, 2488.52)(203.1031, 4453.45)
Lipoxin C4	0.366118	-7.09327	-2.82645	701.325	2.635	HILIC-				LMFA03040004	(700.3184, 24157.83)(701.3212, 9199.46)(702.3221, 3126.39)(703.3234, 443.56)
Lipoxin C4 Esi-2.7259996	0.37809	-6.1859	-2.62898	701.325	2.726	HILIC-				LMFA03040004	(700.3182, 20369.34)(701.3212, 7423.35)(702.3219, 2734.04)
L-isoleucyl-L-proline	0.527482	-3.47759	-1.79809	228.147	3.823	C18+		HMDB11174			(251.1137, 3688.39)(229.1543, 50368.49)(230.1577, 6948.59)(231.1642, 940.23)
L-isoleucyl-L-proline	0.267278	-11.951	-3.57905	228.147	6.341	HILIC+		HMDB11174			(251.1364, 2814.96)(229.1548, 23935.05)(230.1579, 3172.49)
L-NIO	0.188694	-18.9182	-4.24171	173.116	2.276	C18+	36889-13-1				(174.1236, 29143.63)(175.1264, 2416.3)
Loxoprofen Metabolite (b-D-Glucopyranuronic acid, 1-[a-methyl-4-[(2-oxocyclopentyl)methyl]benzeneace	0.494547	3.28217	1.71465	422.16	1.058	HILIC-	88378-23-8				(421.1519, 8746.73)(422.1504, 1740.29)
LTB4 ethanol amide	0.102533	38.8174	5.27863	379.272	1.118	HILIC+				LMFA03020012	(402.2617, 2439.66)(403.2714, 1081.59)(380.2784, 1499.22)(381.2776, 97.87)(382.2655, 80.28)(397.304, 1267.89)(398.3192, 650.97)
L-Tryptophan	0.182191	3.10222	1.6333	204.09	4.382	HILIC+	73-22-3	HMDB00929	C00078		(205.0972, 15726.88)(206.1006, 1598.24)(409.1826, 482.86)
Lucidine B	0.183984	6.07517	2.60293	467.382	1.396	HILIC+	71384-23-1		C09869		(490.3718, 1162.71)(468.389, 27958.96)(469.3923, 7699.95)
Lucidone	0.47029	-4.53244	-2.18029	256.074	0.727	HILIC+				LMPK12120439	(257.0808, 12856.01)(258.085, 2339.03)
Lumula	0.357522	5.13723	2.36099	409.318	11.301	C18+					(410.3253, 3470.71)(411.3274, 1080.43)
Lunarine	0.332774	6.87635	2.78164	437.231	5.272	HILIC+	24185-51-1		C10603		(460.2199, 8578.01)(461.2236, 2667.87)(438.2383, 51070.57)(439.2415, 14045.27)(440.2438, 2709.91)
Lunarine	0.119489	49.4314	5.62735	437.231	5.216	C18+	24185-51-1		C10603		(460.2207, 3651.6)(461.2233, 1040.62)(438.2382, 86854.92)(439.2414, 25019.67)(440.2446, 4288.22)(441.2483, 755.47)
Lycaconitine	0.0691379	9.93631	3.31271	668.34	6.515	HILIC+	25867-19-0		C08696		(669.3455, 3346.1)(670.3358, 2610.44)(671.3432, 440.29)
Lys Ala Gly	0.139258	-6.03387	-2.59308	274.163	5.023	C18+					(275.1709, 12602.22)(276.1748, 2023.34)
Lys Tyr	0.247177	4.58613	2.19728	309.169	3.127	C18+					(310.1757, 9295.26)(311.1783, 2194.78)
LysoPC(16:1(9Z)) Esi+11.869997	0.455356	-5.00949	-2.32466	493.316	11.87	C18+		HMDB10383	C04230		(516.306, 2251.71)(517.3125, 756.76)(494.3237, 9934.09)(495.3253, 3784.42)
LysoPC(22:5(7Z,10Z,13Z,16Z,19Z))	0.0478853	36.2023	5.17801	569.348	11.464	C18+		HMDB10403	C04230		(592.3371, 2980.33)(593.3407, 879.99)(570.3549, 43464.08)(571.3583, 15196.86)(572.3635, 3909.58)(573.3641, 332.73)
LysoPE(18:1(11Z)/0:0)	0.0875535	-7.02909	-2.81334	479.301	11.476	C18-		HMDB11505			(478.2931, 9907.42)(479.2964, 2535.72)
LysoPE(20:4(8Z,11Z,14Z,17Z)/0:0)	0.0346662	-24.8399	-4.63459	501.285	10.922	C18-		HMDB11518			(500.2771, 9560.26)(501.2809, 2622.23)
LysoPE(22:5(7Z,10Z,13Z,16Z,19Z)/0:0)	0.427352	-4.72549	-2.24046	587.321	6.594	HILIC-		HMDB11525			(586.3145, 4730.21)(587.3181, 1134.79)
LysoPE(22:5(7Z,10Z,13Z,16Z,19Z)/0:0)	0.0867542	-25.339	-4.66329	587.321	10.356	C18-		HMDB11525			(586.3144, 3938.11)(587.3175, 1290.41)
Lysyl-Tyrosyl-Lysine Esi-3.1220007	0.298568	-7.70116	-2.94508	497.28	3.122	HILIC-	35193-18-1				(496.2731, 29178.35)(497.2762, 8609.37)
Lythramine	0.374128	-7.61311	-2.92849	479.27	3.554	HILIC+	32420-56-7		C10604		(480.2775, 261045.1)(481.2805, 75534.05)(482.2796, 21490.26)(483.2799, 4315.68)(484.2804, 593.27)(497.2982, 2192.5)
Maculosin	0.152196	-8.58007	-3.10099	277.144	3.275	HILIC+	4549-02-04		C10605		(278.1498, 53797.42)(279.154, 10370.41)(280.1604, 1203.91)
Madecassic Acid	0.529696	-3.23775	-1.69499	521.37	5.819	HILIC+	18449-41-7				(522.3781, 7332.47)(523.3812, 2439.27)
Maleic hydrazide	0.0922104	24.8733	4.63652	112.027	2.031	HILIC+	123-33-1		C18474		(113.035, 2257.59)(130.0604, 3781.73)
Maleic hydrazide	0.158508	-6.76684	-2.75848	112.027	1.632	HILIC-	123-33-1		C18474		(223.0623, 253.35)(111.0189, 23372.85)(112.017, 1924.06)
Malonyldaidzin	0.0814344	50.1468	5.64809	502.11	4.166	HILIC+			C16191		(525.0997, 15842.91)(526.1028, 4343.69)(527.1056, 767.73)(503.1176, 31299.61)(504.1211, 8322.55)(505.1233, 2032.23)
Malonyldaidzin	0.0844354	40.6296	5.34446	502.111	5.305	C18+			C16191		(525.0996, 11142.65)(526.1031, 2907.17)(527.1036, 526.78)(503.1177, 47939.71)(504.1211, 11823.4)(505.1236, 2751.69)
Malyngamide H Esi+6.212999 :1	0.078968	-16.4884	-4.04338	448.329	6.213	HILIC+					(449.3369, 19246.58)(450.3399, 6196.34)(451.3427, 1127.88)
Malyngamide I	0.409232	-5.21084	-2.38152	543.298	0.929001	HILIC-					(542.2902, 3192.45)(543.2941, 1107.94)
m-Aminophenol	0.00527396	-98.2211	-6.61796	109.053	0.785	HILIC+	591-27-5		C05058		(132.0444, 2562.24)(110.06, 43215.14)(111.0636, 3945.52)
Mandelonitrile	0.489603	-3.32997	-1.73551	133.054	4.331	C18+	532-28-5		C00561		(134.0596, 9993.46)(135.0634, 1154.54)(267.1203, 5385.32)
Mebeverine metabolite (Veratric acid glucuronide) 5.901996	0.100346	26.7396	4.74091	380.072	5.902	HILIC+	19237-57-1				(381.0792, 21962.74)(382.0824, 3269.53)
Mebeverine metabolite (Veratric acid glucuronide)	0.0306514	52.4074	5.7117	380.072	0.971	C18+	19237-57-1				(381.0791, 113348.48)(382.0824, 17154.02)
Melamine	0.547684	-3.65117	-1.86836	126.064	3.634	HILIC+	108-78-1		C08737		(127.0727, 4069.19)(128.0712, 144.83)(129.0653, 224.41)
Melibiose	0.43182	7.56277	2.91891	359.142	0.898	C18+	585-99-9	HMDB00048	C05402		(360.1503, 162945.56)(361.1534, 25660.88)(362.1556, 5563.28)
Mellitoxin	0.0233236	111.919	6.80631	327.132	3.326	C18+	3484-46-6		C09502		(328.1397, 8493.99)(329.1434, 1509.57)
Mesaconitine	0.537952	-4.11891	-2.04226	631.303	2.648	HILIC+	2752-64-9		C08698		(632.3109, 74241.39)(633.3138, 27770.03)(634.3173, 10795.53)(635.3203, 2692.65)
Met Asn His	0.0285764	37.4172	5.22563	446.163	5.822	HILIC-					(445.1558, 12658.16)(446.159, 2179.46)
Met-Arg-Phe-Ala acetate salt Esi-4.011001	0.380746	-5.66526	-2.50214	583.278	4.011	HILIC-	67368-29-0				(582.2708, 13362.09)(583.2745, 4409.22)(584.273, 1261.84)
Methenolone	0.186044	4.74964	2.24782	302.222	12.975	C18+				LMST02020028	(325.2109, 4958.47)(326.215, 1068.76)(303.2318, 29474.04)(304.2354, 6681.66)(320.2582, 6479.84)(605.4352, 1236.5)
methyl 10,12-dihydroperoxy-8E,13E,15Z-octadecatrienoate	0.304988	-7.02082	-2.81164	373.246	6.859	HILIC+					(374.2531, 15440.42)(375.2561, 3472.34)(376.259, 717.15)
methyl 10,12-dihydroperoxy-8E,13E,15Z-octadecatrienoate	0.0732109	-37.3113	-5.22154	373.246	6.616	C18+					(374.2529, 16793.01)(375.2564, 3577.61)(376.2594, 813.22)
methyl 2-benzamidoacetate	0.0202702	-88.0654	-6.4605	193.074	4.957	C18-	1205-08-9	HMDB00859			(385.1403, 2423.3)(228.043, 871.14)(192.0665, 92722.68)(193.0698, 10842.01)(194.0719, 1267.25)
methyl 9,12-dihydroxy-13-oxo-10-octadecenoate	0.0966163	-6.15785	-2.62243	359.266	6.464	HILIC+				LMFA01050149	(360.2733, 4104.79)(361.2781, 717.86)
Methyl o-methoxyhippuric acid Esi+2.5260007	0.140542	4.34194	2.11834	223.087	2.526	HILIC+		HMDB00690			(224.094, 26482.8)(225.0983, 2111.82)
Methyl oxalate	0.407972	-13.5791	-3.76332	118.029	1.758	HILIC-	553-90-2		C10900		(281.0546, 10629.96)(117.0194, 4654867.0)(118.0225, 193987.69)(177.0798, 1175.73)
methyl-10-hydroperoxy-8E,12Z,15Z-octadecatrienoate	0.012671	155.953	7.28497	324.229	10.876	C18+				LMFA01040038	(347.2193, 11481.12)(348.2209, 3284.16)(325.237, 10047.95)(326.2408, 2628.2)(327.2353, 778.1)
Methyldopexamine sulfate	0.361958	6.60997	2.72464	467.238	5.329	C18+					(468.2488, 31510.9)(469.2522, 9888.12)(470.2558, 2369.61)
Methylenediurea	0.0282009	-125.601	-6.9727	154.047	0.983	C18+			C06381		(155.0538, 70158.27)(156.0537, 2922.21)
Methylmethionine sulfonium salt	0.0941084	-6.65135	-2.73365	146.04	6.222	HILIC+	1115-84-0		C04078		(147.0473, 18050.88)(148.0507, 1393.28)(164.074, 24811.59)(165.0774, 2478.2)
Methylone	0.188223	-5.08824	-2.34717	207.09	3.25	HILIC+	186028-79-5		C20126		(208.0974, 7785.7)(209.1006, 1403.5)
Methylone	0.0611123	-9.35873	-3.22631	207.089	5.714	C18+	186028-79-5		C20126		(230.0787, 1842.35)(208.0968, 11671.32)(209.101, 1851.05)
Metominostrobin	0.118463	30.1586	4.9145	284.116	1.128	HILIC+	133408-50-1		C18559		(285.1228, 29320.21)(286.1276, 5253.24)(287.1363, 701.34)
MG(20:1(11Z)/0:0/0:0)	0.372878	-3.85465	-1.9466	401.35	4.218	HILIC+		HMDB11573			(402.357, 10318.6)(403.3605, 2549.38)
MG(22:1(13Z)/0:0/0:0)	0.145175	-4.74607	-2.24673	412.354	1.068	HILIC-		HMDB11582			(411.3463, 9875.92)(412.3501, 3000.77)
Michelalbine	0.107643	31.2323	4.96497	298.132	1.071	HILIC+			C16997		(299.1392, 27098.76)(300.1426, 5118.39)
Miconazole	0.15222	4.52597	2.17823	413.987	1.122	HILIC-	22916-47-8		C07223		(412.9799, 5581.82)(413.9801, 2043.84)
MID42017:26,26,26,27,27,27-hexafluoro-25-hydroxy-16,17,23,23,24,24-hexadehydrovitamin D3	0.374381	7.93944	2.98904	524.211	2.67	HILIC+				LMST03020077	(525.2181, 7949.96)(526.2216, 2321.77)(527.2307, 665.39)
MID42028:26,26,26,27,27,27-hexafluoro-1alpha,24-dihydroxyvitamin D3	0.0216779	-23.7605	-4.57049	524.269	13.338	C18-				LMST03020088	(523.262, 4438.6)(524.2653, 1267.74)
MID42060:(23S,25R)-25-hydroxyvitamin D3 26,23-peroxylactone	0.253077	9.38051	3.22967	466.269	4.598	HILIC+				LMST03020121	(467.2763, 15944.88)(468.2802, 4067.91)
MID42060:(23S,25R)-25-hydroxyvitamin D3 26,23-peroxylactone	0.405443	4.84706	2.27711	466.27	11.137	C18+				LMST03020121	(467.2768, 9241.25)(468.2806, 3246.19)
MID42313:1alpha,25-dihydroxy-24a,24b-dihomo-22-oxavitamin D3 Esi+3.5360005	0.362034	-5.72767	-2.51795	446.339	3.536	HILIC+				LMST03020381	(447.346, 11940.26)(448.3496, 4071.95)
MID42324:24a,24b-epoxy-23-tetradehydro-24a,24b-dihomo-1alpha,25-dihydroxyvitamin D3	0.524832	-4.01578	-2.00568	471.34	1.832	HILIC+				LMST03020393	(472.3475, 7839.5)(473.3513, 2054.21)
MID42329:(22S)-1alpha,22,25-trihydroxy-26,27-dimethyl-23,23,24,24-tetradehydrovitamin D3	0.0470765	-20.1179	-4.33041	502.329	1.218	HILIC-				LMST03020398	(501.3209, 16021.16)(502.3244, 5422.56)(503.329, 1318.72)
MID42383:(22R)-1alpha,22,25-trihydroxy-26,27-dimethyl-23,24-tetradehydro-24a-homo-20-epivitamin D3	0.437941	4.9509	2.30769	470.34	1.102	HILIC+				LMST03020454	(471.3463, 3495.04)(472.3533, 2128.38)(488.4016, 8242.18)(489.4128, 2584.07)
MID42396:26,27-diethyl-1alpha,25-dihydroxy-22-thia-20-epivitamin D3	0.515294	3.71188	1.89215	507.369	12.564	C18+				LMST03020467	(508.3764, 19272.97)(509.3794, 5776.93)
MID42402:1alpha,25-dihydroxy-26,27-dimethyl-24a,24b-dihomo-22-oxa-20-epivitamin D3 Esi+2.4520013	0.606134	-3.06747	-1.61705	491.396	2.452	HILIC+				LMST03020473	(492.404, 12079.35)(493.4073, 4177.86)
MID42479:2alpha-(benzyloxy)-1alpha,25-dihydroxy-19-norvitamin D3	0.135317	24.2238	4.59836	527.402	1.669	HILIC+				LMST03020551	(528.4104, 79549.41)(529.4135, 22489.68)(530.4161, 4923.71)
MID57947:(3a,5b,7a,12a)-24-[(carboxymethyl)amino]-1,12-dihydroxy-24-oxocholan-3-yl-b-D-Glucopyranosiduronic acid	0.494018	-4.04695	-2.01684	641.333	1.061	HILIC+				LMST05010029	(642.3426, 4949.23)(643.3482, 2363.61)(644.3531, 813.26)
Minabeolide-4	0.483852	-4.72989	-2.24181	427.314	1.646	HILIC+				LMST01160005	(428.3213, 10609.19)(429.3252, 2385.95)
MK 571	0.228955	4.20236	2.0712	574.136	2.841	HILIC-			C11239		(573.1294, 7431.56)(574.1268, 3494.41)
Mometasone Furoate	0.0301998	40.5585	5.34193	542.124	1.157	C18+			C07817		(543.1318, 75401.75)(544.1348, 15715.1)
Mometasone Furoate	0.223325	11.3123	3.49981	542.125	5.902	HILIC+			C07817		(543.1321, 91035.23)(544.1353, 18076.24)
Monocrotaline	0.0692629	9.2118	3.20348	325.155	3.02	HILIC+	315-22-0		C10350		(326.1619, 10971.97)(327.1655, 1833.64)
Monoiodothyronine	0.218059	-10.9194	-3.44882	459.019	1.181	HILIC-	29354-16-3	HMDB00793			(458.0095, 5476.48)(459.0101, 1772.55)
Moxalactam	0.00484083	109.572	6.77574	580.117	0.787	HILIC-	64952-97-2		C07231		(579.1101, 8329.8)(580.1139, 2222.38)(581.1092, 1127.32)
MS-275	0.509287	3.17512	1.66681	422.159	0.979	HILIC-	209783-80-2				(421.1518, 18190.29)(422.1551, 3700.7)(423.1566, 952.5)
Mucronine B	0.0738717	83.2017	6.37854	492.273	5.93	HILIC+	38840-26-5		C10010		(493.2805, 42981.46)(494.2834, 14630.02)(495.2861, 2690.69)(496.2867, 548.24)
Mycinamicin IV	0.195462	-15.0607	-3.91272	695.429	5.303	HILIC+	73684-71-6		C18846		(696.4373, 53658.45)(697.4404, 17743.02)(698.4428, 4756.7)(699.4455, 726.51)
Mycinamicin VII	0.341716	-4.83378	-2.27315	521.333	11.268	C18+			C15683		(522.3403, 17386.96)(523.3418, 4800.55)(524.3412, 895.39)
Mycinamicin VIII	0.511679	-3.9051	-1.96536	527.322	9.476	C18+			C15684		(528.3292, 14545.73)(529.3325, 4413.13)(530.3347, 809.79)
Mycobactin S	0.117614	-51.0538	-5.67394	827.514	5.701	HILIC+	26769-11-9		C12216		(850.5077, 314.68)(851.5213, 233.26)(828.5155, 8506.36)(829.5182, 3528.06)(830.5256, 1096.64)
Mycobactin S Esi+5.701003	0.117408	-53.0807	-5.73012	827.515	5.701	HILIC+	26769-11-9		C12216		(828.5155, 8506.36)(829.5182, 3528.06)(830.5256, 1096.64)
N-(?-Linolenoyl) Tyrosine	0.561897	-3.86875	-1.95187	463.274	7.052	C18+	259143-19-6				(464.2824, 144938.33)(465.2854, 45320.19)(466.2847, 11700.07)
N-(?-Linolenoyl) Tyrosine	0.439136	-7.49479	-2.90589	463.275	3.206	HILIC+	259143-19-6				(464.2828, 297907.97)(465.2858, 87327.92)(466.2846, 23405.8)
N-(2'-(4-benzenesulfonamide)-ethyl) arachidonoyl amine	0.114072	25.9466	4.69747	486.291	1.098	HILIC+				LMFA08020053	(487.2986, 6512.41)(488.3016, 2451.04)(504.3232, 46474.5)(505.3268, 15001.16)(506.3293, 3224.8)
N-(2-fluro-ethyl)-eicosanoy amide; N-eicosanoyl-(2'-fluoroethyl)amine	0.418088	4.6844	2.22786	379.323	3.587	HILIC+				LMFA08020049	(380.3306, 10467.17)(381.3337, 3312.29)
N-(2-fluro-ethyl)-eicosanoy amide; N-eicosanoyl-(2'-fluoroethyl)amine	0.416049	4.76499	2.25247	379.324	11.87	C18+				LMFA08020049	(380.3309, 11745.15)(381.3337, 3835.51)(382.3331, 611.55)
N-(3,5-Dichlorophenyl)succinimide	0.171914	-4.3068	-2.10662	242.985	0.785	C18+	24096-53-5		C10987		(244.0073, 1169.76)(486.9766, 5596.68)(487.9708, 1394.35)
N(6)-Methyllysine	0.207226	17.3529	4.11711	160.121	8.879	HILIC+	1188-07-4	HMDB02038	C02728		(161.1283, 13661.14)(162.1297, 1165.76)(163.1243, 705.03)
N(alpha)-Benzyloxycarbonyl-L-leucine	0.0636841	-12.5309	-3.64742	265.131	4.644	C18+	2018-66-8		C04335		(266.1386, 7056.53)(267.142, 1595.4)
N,N-Bis(2-chloroethyl)-DL-alanine	0.152207	-8.3469	-3.06124	213.031	3.504	HILIC+	3374-04-07		C15311		(236.0198, 28533.92)(237.0226, 1673.78)(449.0503, 7087.37)(450.053, 864.85)(451.0477, 817.14)(214.0379, 42957.24)(215.041, 3201.47)(231.0723, 607.86)
N,N-Diacetylchitobiosyldiphosphodolichol	0.0292647	42.8733	5.42201	812.29	6.958	HILIC+		HMDB01196			(813.2977, 22163.37)(814.3009, 7028.16)(815.3038, 2180.61)
N,N-Dimethyl-4-nitrosoaniline	0.215142	8.14047	3.02511	172.06	2.031	HILIC+	138-89-6		C19680		(173.0667, 24363.47)(174.0725, 2448.89)
N1,N12-Diacetylspermine	0.229137	-11.5545	-3.53038	286.241	1.239	HILIC+	61345-83-3	HMDB02172	C03413		(309.2286, 53764.7)(287.2498, 4751.34)(288.2489, 1647.85)
N-1-Desalkylflurazepam	0.00479355	-111.394	-6.79953	288.044	1.887	HILIC-	2886-65-9				(287.0364, 3619.56)(333.0494, 9298.55)
N2'-Acetylgentamicin C1a	0.15465	-5.63214	-2.49368	491.301	10.395	C18+			C03524		(514.2883, 604.97)(492.3076, 6794.76)(493.3107, 1957.12)
N-3-oxo-hexadec-11(Z)-enoyl-L-Homoserine lactone	0.449517	4.68859	2.22916	351.237	6.711	HILIC+					(374.2258, 10525.01)(375.2288, 2420.24)(352.244, 77402.76)(353.2469, 13829.18)(354.249, 2145.82)
N6-Carbamoyl-DL-Lysine	0.147764	7.64005	2.93358	189.111	1.215	C18+					(190.1185, 45729.25)(191.1212, 4104.45)
N-Acetyl-9-O-lactoylneuraminic acid	0.0644732	159.68	7.31904	427.132	4.82	HILIC-	92935-30-3	HMDB00768			(426.1251, 822670.6)(427.1283, 125315.37)(428.1299, 29584.65)
N-Acetyl-D-phenylalanine	0.021979	-39.5664	-5.3062	207.089	3.049	HILIC-	2018-61-3	HMDB00512	C03519		(206.0824, 10442.37)(207.0857, 1243.64)
N-Acetyl-D-tryptophan	0.418828	-4.61261	-2.20558	246.101	3.122	HILIC+	2280-01-05		C03137		(269.0892, 5603.88)(247.1077, 45327.7)(248.1105, 7327.87)(264.1346, 3767.65)
N-Acetyl-D-tryptophan	0.277433	-7.20625	-2.84925	246.101	5.829	C18+	2280-01-05		C03137		(269.0894, 4737.26)(247.1075, 20780.17)(248.1105, 2859.78)
N-Acetylmannosamine Esi+3.1640007	0.28902	-3.00177	-1.58581	221.087	3.164	HILIC+	3615-17-6	HMDB01129	C00645		(244.0792, 18227.86)(222.0997, 2409.24)(223.1045, 542.04)(239.1277, 712.09)
N-Acetylpuromycin Esi-3.5869997	0.495992	-4.02451	-2.00881	573.249	3.587	HILIC-			C07032		(572.2418, 7966.35)(573.2442, 2242.35)
N-alpha-Acetyl-L-2,4-diaminobutyrate	0.166203	-17.2072	-4.10494	160.087	2.45	HILIC+			C19929		(183.0771, 3206.82)(161.0922, 15066.14)(162.0935, 1328.72)
Nandrolone phenpropionate 5.906998	0.349924	8.161	3.02875	428.232	5.907	HILIC+	62-90-8		C08155		(429.2397, 9516.24)(430.2439, 2704.43)
Naphthyl-2-hydroxymethyl-succinyl CoA	0.186246	9.24771	3.2091	1045.16	6.603	HILIC+			C14118		(1046.1664, 2325.75)(1047.1742, 1673.31)(1048.1771, 1064.56)
N-benzylideneaniline n-oxide	0.055021	-22.9139	-4.51815	197.085	1.001	C18+	1137-96-8				(220.0298, 2279.06)(198.0882, 258484.98)(199.0909, 24682.19)
n-Butyl-2-cyanoacrylate 3.584	0.152196	6.58305	2.71876	153.078	3.584	HILIC+	25154-80-7		C13415		(154.086, 7427.86)(155.0816, 991.52)
N-butyryl-L-Homocysteine thiolactone	0.425362	-5.3245	-2.41264	187.067	4.837	C18+	202284-85-3				(188.0735, 15444.47)(189.0758, 2077.89)(190.0697, 665.45)
N-cis-tetradec-9Z-enoyl-L-Homoserine lactone	0.0282932	91.2429	6.51164	326.255	1.273	HILIC+					(327.2635, 6545.67)(328.2641, 1843.18)
N-Cyclohexylformamide	0.201919	18.6367	4.22007	127.101	4.417	HILIC+	766-93-8		C11519		(277.1899, 3713.29)(278.1903, 830.45)(128.1068, 10427.49)
N-Desethylquinagolide glucuronide	0.12429	6.48905	2.69801	565.202	2.687	HILIC+					(566.2098, 5480.49)(567.2135, 1197.83)
N-Desmethylselegiline	0.421843	-4.75978	-2.2509	195.103	6.804	HILIC+	56862-28-3		C15476		(196.1087, 20389.66)(197.1139, 2459.2)
Neoilludin A	0.452695	-4.86011	-2.28099	298.141	7.371	C18+			C19956		(321.1305, 4177.84)(322.1369, 813.97)(299.1489, 5794.18)(300.1515, 1361.78)(301.1429, 396.15)(316.1781, 1786.24)(614.3157, 1257.06)
Neosaxitoxin	0.342681	7.03125	2.81378	361.14	3.01	HILIC-	64296-20-4		C17208		(360.1294, 25767.21)(361.1329, 4365.81)(362.1348, 806.18)
Netilmicin	0.433065	-7.126	-2.83309	497.281	3.554	HILIC+			C07657		(498.2881, 698592.5)(499.2916, 195162.03)
NeuAcalpha2-3GalNAcbeta1-3Galalpha1-4Galbeta1-4Glcbeta-Cer(d18:1/18:0)	0.408751	-5.51995	-2.46466	1545.87	3.549	HILIC-				LMSP0601AH02	(1544.8627, 22079.35)(1545.8657, 20237.66)(1546.8665, 12892.06)(1547.8674, 5754.99)(1548.8682, 2343.76)
NeuAcalpha2-3GalNAcbeta1-3Galalpha1-4Galbeta1-4Glcbeta-Cer(d18:1/18:0)	0.436905	-5.39344	-2.4312	1545.87	4.342	HILIC+				LMSP0601AH02	(1568.8663, 6741.16)(1569.8655, 7666.56)(1570.867, 4652.65)(1571.8682, 1904.77)(1546.8813, 64226.72)(1547.8845, 71531.21)(1548.8853, 42803.12)(1549.8855, 17986.97)(1550.8864, 6507.48)(1551.8857, 2165.26)(1563.9069, 5939.58)(1564.9094, 10448.79)(1565.9106, 6023.15)
N-Glycolylneuraminic acid	1.87777e-05	-2213.1	-11.1119	325.103	2.56	HILIC+	1113-83-3	HMDB00833	C03410		(326.1096, 36383.06)(327.1129, 5915.16)
N-Hydroxy-L-phenylalanine	0.382604	6.47957	2.6959	181.074	6.982	HILIC+			C19712		(182.0811, 42315.16)(183.0848, 4495.98)
N-Hydroxyl-tryptamine	0.152464	5.25387	2.39338	176.096	2.142	HILIC+			C17203		(199.0832, 1876.77)(177.1023, 162980.92)(178.1055, 19738.35)
Nicosulfuron	0.0798562	52.7539	5.72121	410.103	4.824	HILIC-	111991-09-4		C10949		(819.1989, 6974.18)(820.2028, 1965.84)(409.0955, 5247.16)(410.0994, 874.03)(469.1185, 866.51)(455.1013, 50861.45)(456.1049, 8080.74)(457.1101, 2151.09)
Nicotine-1'-N-oxide	0.0766492	14.013	3.80869	178.111	2.932	C18+	63551-14-4	HMDB01497			(179.1184, 6253.02)(180.114, 1428.91)(196.1415, 1118.41)
Nifuradene	0.443522	-4.46195	-2.15767	224.053	1.04	HILIC+	555-84-0		C19272		(225.061, 29844.25)(226.0612, 4631.68)(227.0557, 1097.97)(449.1005, 10859.57)
Nigerose (Sakebiose)	0.507767	-3.55188	-1.82858	364.098	5.825	HILIC+	497-48-3		C01518		(365.1053, 74001.64)(366.1085, 10278.96)(367.1108, 2166.28)
Nimesulide	0.326078	3.45861	1.79019	308.048	1.926	HILIC-	51803-78-2				(307.0418, 6030.36)(308.0464, 472.94)(367.0588, 554.47)(353.0533, 735.19)
Nimustine	0.153327	13.1154	3.71319	272.083	2.639	HILIC+	42471-28-3				(295.0659, 22001.41)(296.0689, 2964.94)(273.0845, 1516027.1)
Nirurin	0.470951	-5.03008	-2.33058	664.237	1.646	HILIC+				LMPK12140614	(665.2449, 6058.53)(666.2475, 2374.42)
N-isovalerylglycine	0.450869	4.53392	2.18076	159.089	1.839	HILIC+	16284-60-9				(160.0968, 31252.48)(161.0997, 3363.31)(162.0956, 1736.17)
N-isovalerylglycine Esi-3.3679981	0.0417065	26.4895	4.72735	159.09	3.368	HILIC-	16284-60-9				(158.0823, 10927.0)(159.0853, 941.2)
Nitrilacarb	0.332502	4.61441	2.20615	197.116	0.818	C18+	29672-19-3		C18954		(198.1233, 539936.0)(199.1267, 49530.38)(200.1284, 4650.15)
Nitrilotriacetic acid	0.256978	-9.02336	-3.17367	191.042	1.621	HILIC+	139-13-9		C14695		(192.051, 2171.53)(209.0795, 3589.8)(210.08, 758.3)
Nitrothal-isopropyl	0.0114591	152.082	7.24871	295.108	2.401	HILIC+	10552-74-6		C18873		(296.1154, 387959.38)(297.1185, 42839.04)(313.1353, 1980.85)
Nitrovin	0.040918	84.7245	6.40471	360.082	2.563	HILIC-	804-36-4		C19487		(359.0758, 8819.18)(360.0792, 1286.76)(405.0804, 2665.24)
N-Methylanthranilic Acid	0.22372	-3.10258	-1.63347	151.061	0.798	C18+	119-68-6		C03005		(174.0957, 4195.89)(152.0679, 43478.9)(153.071, 3035.93)
N'-Nitrosoanabasine	0.124906	-7.12357	-2.8326	237.112	1.134	HILIC-	37620-20-5		C19477		(236.1054, 25649.88)(237.1097, 4233.31)
N-Nitrosodi-n-propylamine	0.218143	-13.9642	-3.80366	130.11	6.371	HILIC+	621-64-7		C19279		(131.1177, 45320.32)(132.1204, 3517.64)
N-Nitroso-N-ethylurea	0.394971	-3.68639	-1.88221	117.054	0.858	C18+	759-73-9		C19178		(140.0427, 4783.96)(118.0611, 118939.63)(119.0638, 6452.0)
N'-Nitrosonornicotine 2.5800014	0.0688956	-40.8515	-5.35232	177.088	2.58	HILIC+	16543-55-8		C16452		(178.0899, 20645.43)(179.0969, 1271.11)(195.1224, 7755.85)(196.1269, 1009.79)
Nojirimycin	0.0684687	4.81504	2.26755	179.08	2.396	HILIC+	15218-38-9		C06763		(180.0865, 68643.7)(181.0892, 6137.55)
N-oleoyl asparagine	0.38447	6.05237	2.5975	396.297	1.554	HILIC+				LMFA08020137	(397.3046, 4019.95)(398.3076, 1151.46)
N-oleoyl glutamic acid	0.332419	-5.72983	-2.51849	411.298	9.503	C18+				LMFA08020088	(412.3055, 4323.43)(413.3089, 1275.18)
N-oleoyl histidine 2.4960003	0.409534	5.83979	2.54592	436.338	2.496	HILIC+				LMFA08020133	(437.3449, 15899.78)(438.3473, 3133.5)
Nordalbergin	0.173849	13.9638	3.80362	254.059	1.532	HILIC+				LMPK12100008	(255.0652, 15944.13)(256.0689, 2565.38)
Nordalbergin	0.352676	-3.39855	-1.76492	254.058	1.13	HILIC-				LMPK12100008	(253.0506, 72220.3)(254.0536, 11484.53)
Noruron	0.180327	-3.28509	-1.71593	244.154	7.647	HILIC+	18530-56-8		C19111		(245.1607, 29994.38)(246.1634, 4036.21)
Norwedelic acid	0.0486483	29.822	4.8983	318.032	7.47	HILIC-				LMPK12160052	(635.0579, 1695.25)(317.0336, 7293.93)
Nostoxanthin sulfate	0.179507	-11.02	-3.46205	702.359	11.933	C18-				LMPR01070105	(701.3516, 5493.35)(702.3569, 2089.22)(703.3586, 514.79)
N-palmitoyl glutamic acid	0.11012	-6.23551	-2.64051	385.282	9.159	C18+				LMFA08020087	(386.2898, 5668.21)(387.2935, 1057.23)
N-Phosphohypotaurocyamine	0.415176	5.44409	2.44469	291.024	2.727	HILIC-			C03624		(290.0203, 12810.42)(291.0228, 1527.91)(292.0188, 620.63)
NSC 23766	0.108756	-5.9658	-2.57672	467.301	5.515	HILIC-	1177865-17-6				(466.2933, 12182.79)(467.2968, 3317.55)(468.2987, 536.27)
NSC 663284	0.152197	-6.09709	-2.60812	321.093	2.768	HILIC-	383907-43-5				(320.0817, 5865.69)(321.0831, 1867.45)
N-stearoyl glutamic acid	0.0192111	-29.4581	-4.88059	413.311	6.253	HILIC+				LMFA08020090	(414.3197, 4151.26)(415.3235, 1139.93)
N-stearoyl taurine Esi+7.358001	0.118564	7.02507	2.81251	413.262	7.358	HILIC+	63155-80-6			LMFA08020078	(414.269, 7955.72)(415.2719, 1241.09)
Octanoic acid, 3-amino-, (1)-	0.252651	-14.9552	-3.90258	159.126	5.442	HILIC+				LMFA01100020	(160.1333, 118667.6)(161.1366, 10916.22)(162.1382, 1060.38)
Octanoic acid, 3-amino-, (1)-	0.0657365	19.1737	4.26106	159.125	1.472	C18+				LMFA01100020	(160.1329, 102405.32)(161.1363, 10011.56)
Octylamine	0.0824686	10.9353	3.45092	128.095	5.429	HILIC+	111-86-4		C01740		(130.1588, 18631.72)(131.1621, 1190.98)
O-Desmethyloxotolrestat sulfate	0.0275118	31.0076	4.95455	407.028	5.96	C18-	765867-91-2				(406.0212, 8359.33)(407.0243, 1651.78)(408.0204, 560.07)
Oleamide	0.102541	30.0557	4.90957	281.271	1.122	HILIC+				LMFA08010004	(282.2788, 10681.68)(283.2781, 2195.4)(299.3118, 407.83)
Oleoyl Ethyl Amide	0.0811119	31.012	4.95476	309.302	1.133	HILIC+	85075-82-7				(310.3101, 32150.84)(311.3129, 7770.51)(619.6107, 2866.05)
Ophiopogonin B	0.202229	12.3599	3.62759	739.456	5.46	HILIC+	38971-41-4		C17038		(740.4636, 34255.79)(741.4666, 12122.21)(742.4694, 3335.03)(743.4728, 594.49)
Ophiopogonin D	0.421152	-5.64469	-2.49689	871.494	13.957	C18+			C17042		(872.5005, 4510.84)(873.5048, 1419.18)
Orsellinic acid	0.334106	7.16236	2.84043	185.069	1.992	HILIC+	480-64-8		C01839	LMPK13010001	(186.076, 28694.79)(187.0796, 2535.75)
Otonecine	0.152196	-6.51992	-2.70485	185.105	3.147	HILIC+	6887-34-9		C10356		(186.1121, 11854.19)(187.1194, 1788.65)(388.2506, 1061.42)
Oxabetrinil	0.25898	-9.51908	-3.25082	232.085	3.327	HILIC-	74782-23-3		C18878		(463.1615, 2499.08)(464.1631, 715.36)(231.0775, 47460.57)(232.0808, 6793.56)(233.0837, 671.32)
Oxabetrinil	0.0856984	-5.11916	-2.35591	232.085	5.245	C18+	74782-23-3		C18878		(255.0738, 21788.24)(256.0767, 3304.13)(487.1593, 685.2)(233.0918, 129359.28)(234.095, 19066.78)(235.0982, 2139.0)
Oxydisulfoton	0.0263423	-34.4016	-5.1044	336.029	0.732	HILIC-	2497-07-06		C19009		(335.0223, 12529.51)(336.026, 2499.36)
Oxydisulfoton	0.225419	-3.29146	-1.71873	336.03	5.529	C18-	2497-07-06		C19009		(335.0228, 13267.38)(336.0258, 2751.48)(337.0227, 765.47)
P1,P4-Bis(5'-uridyl) tetraphosphate	0.191039	-5.11792	-2.35556	789.986	6.607	HILIC+		HMDB06796	C06198		(790.9934, 7095.75)(792.0015, 4222.18)(793.0087, 2020.73)(1580.9833, 2032.44)(1581.9867, 1879.12)(1582.9955, 1650.27)
PA(14:0/0:0)	0.374632	-5.11898	-2.35586	382.211	11.326	C18+				LMGP10050007	(405.1999, 1380.83)(383.2192, 11106.42)(384.2238, 2672.9)
PA(17:1(9Z)/0:0)	0.289744	-3.50277	-1.80849	422.243	10.744	C18-				LMGP10050002	(421.2357, 6467.61)(422.2397, 1380.71)
PA(22:1(11Z)/18:3(6Z,9Z,12Z))	0.229484	13.8837	3.79532	752.544	2.087	HILIC+				LMGP10010738	(753.5513, 2620.36)(754.5552, 1113.45)
PA(22:4(7Z,10Z,13Z,16Z)/22:6(4Z,7Z,10Z,13Z,16Z,19Z))	0.442122	4.54211	2.18336	796.496	6.599	HILIC+				LMGP10010042	(819.5016, 1358.29)(797.5017, 1915.02)(798.5063, 1363.02)
PA(O-16:0/15:1(9Z))	0.385415	-3.89505	-1.96164	618.467	1.071	HILIC-				LMGP10020007	(618.4331, 3918.83)(619.4353, 1802.96)(677.4921, 1612.68)
PA(O-18:0/22:2(13Z,16Z))	0.182083	-4.67616	-2.22532	742.597	6.156	HILIC+				LMGP10020040	(743.6043, 2853.87)(744.6066, 1523.85)
PA(P-18:0/17:2(9Z,12Z))	0.370212	6.62368	2.72763	692.473	1.028	HILIC+				LMGP10030038	(693.4831, 8418.09)(694.4864, 4235.52)(695.4872, 1357.62)
PA(P-18:0/20:4(5Z,8Z,11Z,14Z))	0.200388	10.6942	3.41876	708.518	13.407	C18+				LMGP10030091	(709.5188, 2317.9)(710.5184, 1054.94)
PA(P-20:0/17:2(9Z,12Z))	0.141251	-5.73943	-2.52091	698.533	6.23	HILIC+				LMGP10030066	(721.5117, 1009.91)(722.5238, 677.17)(699.5427, 2630.64)(700.5457, 1568.4)
PA(P-20:0/22:6(4Z,7Z,10Z,13Z,16Z,19Z))	0.17467	17.9047	4.16227	760.543	3.189	HILIC+				LMGP10030086	(761.5487, 2778.0)(762.5505, 1257.9)
Paeonoside	0.152197	-7.82196	-2.96753	350.098	4.565	C18+	20309-70-0		C10717		(351.1043, 52686.77)(352.1075, 8630.41)(353.1102, 1798.84)
Palmitic amide	0.0381874	43.4328	5.44071	255.256	12.943	C18+	629-54-9	HMDB12273			(256.2633, 14364.72)(257.266, 2449.23)
Palmityl Trifluoromethyl Ketone	0.259242	7.16105	2.84017	354.242	1.178	HILIC-	141022-99-3				(353.2314, 4611.69)(354.2354, 737.99)
Palodulcin B	0.00020426	-746.971	-9.54491	434.121	6.26	C18+				LMPK12140064	(435.1279, 6192.99)(436.1317, 1632.51)(452.1541, 2181.6)
Pandaroside B	0.172096	17.5992	4.13744	651.403	5.139	HILIC+				LMST05050004	(652.411, 100323.41)(653.4144, 31155.17)(654.4166, 7603.69)(655.4197, 1463.37)
Patuletin 3-(6''-p-coumaroylglucoside)	0.0285798	33.9789	5.08657	686.149	6.098	HILIC-				LMPK12112959	(685.142, 5060.18)(686.1453, 1057.42)
Paxilline	0.448037	-5.6364	-2.49477	495.265	2.72	HILIC-	57186-25-1		C13782		(494.2584, 49389.95)(495.2613, 13970.06)
PC(10:0/13:0)[U] Esi+12.958005	0.11064	-26.753	-4.74163	607.417	12.958	C18+				LMGP01010385	(630.4098, 2913.61)(631.4286, 1585.71)(608.4264, 10440.5)(609.428, 3555.58)(610.4409, 1342.14)
PC(14:0/22:5(4Z,7Z,10Z,13Z,16Z))	0.151397	-10.004	-3.32251	779.546	5.294	HILIC+		HMDB07890	C00157		(802.5389, 1906.59)(803.5396, 894.51)(780.5526, 280931.25)(781.5559, 141428.06)
PC(14:0/22:5(4Z,7Z,10Z,13Z,16Z))	0.329486	-3.05443	-1.6109	779.547	14.802	C18+		HMDB07890	C00157		(802.5724, 57531.34)(803.5705, 26774.41)(780.5544, 119343.64)(781.5576, 61075.14)(782.5611, 17796.53)(783.5662, 4296.57)
PC(14:0/O-1:0)	0.422694	-4.94319	-2.30544	481.317	12.168	C18+				LMGP01080020	(504.3069, 12430.9)(505.3106, 3521.82)(482.324, 55012.21)(483.3281, 15889.57)(484.3325, 3099.46)(499.3694, 644.54)
PC(14:1(9Z)/20:2(11Z,14Z))	0.0281108	-146.077	-7.19058	755.547	5.331	HILIC+				LMGP01011399	(779.5401, 9410.18)(756.5537, 301775.3)(757.5569, 137392.55)(1529.1345, 775.05)
PC(15:0/20:3(5Z,8Z,11Z))	0.180693	-7.91957	-2.98542	769.564	5.292	HILIC+		HMDB07947	C00157		(792.5691, 32510.25)(1562.1571, 1163.17)(1563.1285, 617.42)(770.5752, 47193.32)(771.5796, 20703.46)(1540.1226, 15665.92)(1541.1282, 10175.9)
PC(16:0/5:0(COOH))	0.286536	-12.2408	-3.61363	609.362	6.473	HILIC+				LMGP20010006	(632.3573, 14375.65)(633.3566, 4185.53)(610.371, 37890.61)(611.3739, 11930.33)(612.373, 3195.62)(613.3775, 582.42)
PC(16:0/9:0(COOH))	0.368902	-8.0958	-3.01717	665.426	6.179	HILIC+				LMGP20010007	(688.4255, 4959.75)(689.4279, 1929.2)(666.4335, 42182.71)(667.4368, 15147.57)(668.4392, 4099.45)(669.4415, 826.13)
PC(16:0/9:0(COOH))	0.480709	-6.53678	-2.70858	665.427	12.131	C18+				LMGP20010007	(688.4168, 52963.21)(689.4197, 20837.95)(666.4347, 139315.19)(667.438, 52377.32)(668.4398, 12935.83)(669.4391, 2469.85)
PC(16:1(9Z)/2:0) Esi+8.852998	0.209707	-3.95226	-1.98268	535.326	8.853	C18+				LMGP01010693	(558.3171, 3912.64)(536.3344, 85763.08)(537.3376, 25118.72)(538.3393, 5283.09)
PC(17:1(9Z)/0:0)	0.473555	-4.11926	-2.04239	507.332	5.445	HILIC+				LMGP01050126	(530.3216, 1491.32)(508.3388, 6603.21)(509.342, 1771.92)
PC(18:0/3:1(2E))	0.424359	-5.77522	-2.52988	577.371	12.155	C18+				LMGP01010830	(600.3644, 1212.18)(601.3519, 801.58)(578.3809, 8203.62)(579.3834, 2708.3)
PC(18:1(11Z)/20:3(5Z,8Z,11Z))	0.161551	-7.82309	-2.96774	809.594	5.368	HILIC+		HMDB08079	C00157		(832.5732, 19405.2)(833.5769, 8888.87)(810.5974, 23412.47)(811.6021, 10681.35)
PC(18:1(3E)/18:1(3E))[U]	0.114223	-9.0647	-3.18026	763.609	5.58	HILIC+				LMGP01010861	(786.5995, 19461.21)(787.6029, 10224.38)(764.6172, 806.67)(765.6195, 175.82)
PC(18:2(5Z,9Z)/18:2(5Z,9Z))[U]	0.169689	-8.47393	-3.08303	781.558	5.359	HILIC+				LMGP01010925	(804.5671, 22565.84)(1586.1083, 332.2)(782.5653, 115348.29)(783.5699, 45722.43)(799.5947, 645.19)(1564.116, 683.46)(1565.1193, 553.31)
PC(18:2(9Z,12Z)/2:0)[U]	0.178123	-4.83172	-2.27254	561.343	9.518	C18+				LMGP01010940	(584.3336, 3521.85)(585.3379, 1150.22)(562.3496, 6296.38)(563.3531, 2031.96)
PC(18:3(6Z,9Z,12Z)/22:5(4Z,7Z,10Z,13Z,16Z))	0.236926	-13.4935	-3.75419	829.562	14.844	C18+		HMDB08187	C00157		(852.5518, 5984.62)(853.5548, 3366.47)(854.5617, 1374.4)(830.5712, 76914.83)(831.5743, 39954.34)(832.5839, 14936.56)(833.5933, 4736.33)
PC(18:3(6Z,9Z,12Z)/P-18:0)	0.141751	-9.98318	-3.3195	766.583	5.222	HILIC+		HMDB08193	C00157		(1556.1704, 745.32)(768.5896, 198453.47)
PC(18:3(9Z,12Z,15Z)/18:3(9Z,12Z,15Z))	0.40352	6.81368	2.76843	777.533	5.23	HILIC+				LMGP01010956	(800.5215, 1108.09)(801.5191, 514.52)(778.5381, 13658.95)(779.5406, 10885.16)
PC(18:3(9Z,12Z,15Z)/22:4(7Z,10Z,13Z,16Z))	0.442269	-7.7154	-2.94774	831.578	15.835	C18+				LMGP01011698	(854.5672, 22718.1)(855.5707, 12174.92)(856.5735, 3634.81)(857.5761, 886.92)(832.5859, 159053.1)(833.5888, 87187.94)(834.5919, 26668.1)(835.5949, 5759.29)(836.6022, 1441.28)
PC(19:1(9Z)/18:3(9Z,12Z,15Z))	0.535889	3.71907	1.89494	773.533	1.174	HILIC+				LMGP01011771	(796.5927, 18252.65)(797.596, 9084.63)(774.6172, 1566.11)(775.6179, 827.77)
PC(19:1(9Z)/20:5(5Z,8Z,11Z,14Z,17Z))	0.338815	5.03397	2.3317	819.574	4.431	HILIC+				LMGP01011780	(842.5677, 1064.98)(820.5817, 3147.21)(821.5831, 1601.06)
PC(20:2(11Z,14Z)/0:0)	0.451474	-5.18275	-2.37372	525.387	12.037	C18+				LMGP01050132	(548.3713, 174676.7)(549.3742, 57183.62)(526.3865, 29203.68)(527.3905, 8327.33)
PC(20:3(8Z,11Z,14Z)/0:0)	0.324177	-3.01366	-1.59152	545.347	11.207	C18+				LMGP01050133	(568.3377, 30173.38)(569.341, 9382.94)(546.3554, 94576.34)(547.3587, 31110.49)(548.3614, 5814.87)(549.3636, 952.65)
PC(20:4(5Z,8Z,11Z,14Z)/22:6(4Z,7Z,10Z,13Z,16Z,19Z))	0.543307	-4.26018	-2.09091	853.562	14.515	C18+		HMDB08452	C00157		(876.5702, 4169.12)(877.5643, 1848.03)(854.5697, 15702.56)(855.5731, 8595.89)(856.5767, 2593.92)
PC(22:2(13Z,16Z)/0:0)	0.140795	-5.81909	-2.54079	575.394	12.594	C18+				LMGP01050135	(598.3821, 4273.1)(599.3857, 1550.48)(576.4023, 30995.97)(577.4055, 10585.05)(578.405, 3157.79)
PC(22:4(7Z,10Z,13Z,16Z)/20:4(8Z,11Z,14Z,17Z))	0.158982	-8.48264	-3.08451	857.592	5.131	HILIC+		HMDB08641	C00157		(880.5813, 9779.93)(881.585, 5388.31)(858.5983, 118519.05)(859.6024, 55033.91)
PC(22:6(4E,7E,10E,13E,16E,19E)/16:0)	0.4136	-4.09185	-2.03275	805.559	5.512	HILIC+				LMGP01011115	(828.5384, 54747.43)(829.5414, 25807.96)(806.5669, 193383.45)(807.5708, 100723.92)(823.5722, 2078.85)
PC(22:6(4E,7E,10E,13E,16E,19E)/16:0)	0.451475	-10.0731	-3.33244	805.562	15.852	C18+				LMGP01011115	(828.5523, 179475.12)(829.5555, 96536.79)(830.5596, 30548.2)(831.5643, 7068.58)(1634.1112, 700.51)(1635.1155, 761.64)(1636.1178, 573.74)(1637.1226, 174.24)(806.5699, 304002.5)(807.5735, 150434.42)(808.5775, 47354.82)(809.5817, 11266.29)(810.5881, 2353.1)(811.5914, 445.96)(1612.1261, 1139.32)(1613.1323, 1058.57)(1614.1348, 618.07)(1615.1382, 362.53)
PC(22:6(4Z,7Z,10Z,13Z,16Z,19Z)/17:1(9Z))	0.203861	5.0684	2.34153	817.561	4.485	HILIC+				LMGP01012105	(840.5499, 1236.28)(841.5518, 646.08)(818.5661, 5488.18)(819.5702, 2435.6)
PC(4:0/18:1(9Z))	0.443442	-5.4601	-2.44893	591.39	12.251	C18+				LMGP01011221	(614.3602, 2194.15)(615.3445, 367.66)(592.3972, 9416.97)(593.4003, 3432.26)
PC(O-1:0/16:0)	0.166905	-5.77685	-2.53028	509.347	11.662	C18+				LMGP01020004	(532.3372, 3274.77)(533.3398, 1572.5)(510.3552, 42775.73)(511.3586, 13390.8)(512.3641, 2900.43)
PC(P-15:0/0:0)	0.406521	-3.91574	-1.96928	465.321	5.337	HILIC+				LMGP01070003	(488.3103, 4354.24)(489.3136, 1079.74)(466.3288, 72818.86)(467.332, 18085.59)(468.3347, 3251.88)
PC(P-16:0/20:2(11Z,14Z))	0.143067	-7.33055	-2.87392	769.572	5.285	HILIC+		HMDB11217			(792.5725, 17048.41)(1562.1396, 1993.25)(1563.1154, 1289.29)(770.601, 82758.89)(771.6044, 37228.45)
PC(P-18:1(9Z)/22:5(7Z,10Z,13Z,16Z,19Z))	0.367595	-7.44952	-2.89715	817.599	5.103	HILIC+		HMDB11327			(840.6121, 8399.79)(841.5903, 2496.71)(818.6062, 61380.8)(819.6099, 31648.24)
p-Cresol sulfate	0.117707	-17.8728	-4.1597	218.025	3.641	C18-	3233-58-7	HMDB11635	C06677		(217.0175, 57726.53)(218.0208, 6454.76)(219.0155, 2737.97)
PE(14:0/P-18:0)	0.055128	-10.994	-3.45864	697.504	4.571	HILIC+		HMDB08851	C00350		(698.5101, 2375.85)(699.5147, 1109.86)
PE(14:1(9Z)/14:1(9Z))	0.103263	-30.2208	-4.91747	631.419	12.559	C18+				LMGP02011238	(654.4165, 5688.13)(655.4069, 1087.67)(632.4272, 9244.0)(633.4308, 3639.01)(649.4528, 437.82)
PE(14:1(9Z)/22:0)	0.0893652	9.09178	3.18456	745.538	2.459	HILIC+		HMDB08874	C00350		(746.5607, 15110.29)(747.564, 6230.46)
PE(15:0/18:0)	0.345956	3.37791	1.75613	727.513	5.424	HILIC+		HMDB08892	C00350		(728.5194, 7656.29)(729.5239, 3380.64)(730.5312, 1066.74)
PE(16:1(9Z)/20:3(5Z,8Z,11Z))	0.125629	6.12161	2.61391	739.514	3.721	HILIC-		HMDB08968	C00350		(738.5066, 4387.72)(739.5111, 1981.93)
PE(17:2(9Z,12Z)/22:1(11Z))	0.375203	-3.87666	-1.95482	783.575	5.719	HILIC+				LMGP02010617	(806.5661, 7196.61)(807.5709, 4005.68)(784.5817, 6309.6)(785.5864, 2577.88)
PE(18:0/0:0)	0.0166908	-52.822	-5.72307	481.318	12.324	C18-				LMGP02050001	(480.3089, 34043.24)(481.3133, 9294.94)(482.3166, 1683.23)
PE(18:0/17:1(9Z))	0.146512	29.8714	4.9007	753.528	5.368	HILIC+				LMGP02010626	(754.5329, 60342.55)(755.5395, 33833.35)
PE(18:2(9Z,12Z)/16:0)	0.122771	-11.407	-3.51185	715.516	16.984	C18+		HMDB09088	C00350		(716.5228, 11995.15)(717.5261, 5116.93)(718.5297, 1371.63)(733.5577, 63608.27)(734.5608, 17114.38)
PE(18:2(9Z,12Z)/17:1(9Z))	0.142872	12.9294	3.69258	744.546	1.56	HILIC+				LMGP02010661	(745.5543, 5345.13)(746.5572, 2086.19)
PE(18:3(6Z,9Z,12Z)/0:0)	0.0363418	-20.8864	-4.38449	475.269	5.562	HILIC-				LMGP02050017	(474.2626, 7687.17)(475.2653, 1953.0)
PE(18:3(9Z,12Z,15Z)/20:1(11Z))	0.0942519	23.5166	4.55561	767.551	13.104	C18+				LMGP02010727	(768.5585, 2116.78)(769.5613, 1003.64)
PE(18:3(9Z,12Z,15Z)/20:1(11Z)) 2.9049993	0.367157	6.03739	2.59393	767.549	2.905	HILIC+				LMGP02010727	(768.5566, 2295.11)(769.5592, 989.51)
PE(18:4(6Z,9Z,12Z,15Z)/0:0)	0.0344113	-19.5874	-4.29185	533.275	9.17	C18-				LMGP02050018	(532.2679, 4086.28)(533.2712, 1101.75)
PE(19:0/0:0)	0.488327	-4.69047	-2.22973	517.316	9.178	C18+				LMGP02050028	(518.3232, 29153.58)(519.3269, 8725.46)
PE(19:1(9Z)/20:4(5Z,8Z,11Z,14Z))	0.351584	6.25335	2.64463	796.57	2.939	HILIC+				LMGP02010816	(797.5775, 2141.66)(798.5805, 802.65)
PE(19:1(9Z)/20:5(5Z,8Z,11Z,14Z,17Z))	0.0414206	-13.2585	-3.72885	777.534	4.607	HILIC+				LMGP02010817	(778.5374, 3508.97)(779.5427, 1573.41)
PE(19:1(9Z)/22:2(13Z,16Z))	0.336779	-9.16508	-3.19615	811.606	5.361	HILIC+				LMGP02010821	(834.5853, 49956.14)(835.5883, 23891.68)(812.6092, 16187.98)(813.6126, 7355.97)
PE(19:1(9Z)/22:4(7Z,10Z,13Z,16Z))	0.137175	-29.756	-4.89511	807.575	5.82	HILIC+				LMGP02010822	(830.5499, 29029.25)(808.5817, 9457.03)(809.5846, 4499.96)
PE(19:1(9Z)/22:6(4Z,7Z,10Z,13Z,16Z,19Z))	0.37235	-5.59869	-2.48509	803.549	5.508	HILIC+				LMGP02010823	(804.5626, 6311.11)(821.5647, 6515.75)
PE(20:2(11Z,14Z)/0:0)	0.154243	-4.71502	-2.23726	505.315	6.62	HILIC-				LMGP02050021	(504.3084, 4155.97)(505.3129, 1115.12)
PE(20:2(11Z,14Z)/0:0)	0.143983	-5.64418	-2.49677	505.317	10.462	C18+				LMGP02050021	(506.3234, 8241.44)(507.3259, 2124.94)
PE(20:4(5Z,8Z,11Z,14Z)/21:0) Esi+5.8139987	0.42187	-5.80447	-2.53716	809.59	5.814	HILIC+				LMGP02010956	(832.565, 7284.4)(833.5705, 2759.17)(810.5969, 2644.54)(811.6027, 1301.39)(812.5992, 656.94)
PE(20:4(8Z,11Z,14Z,17Z)/P-16:0)	0.0345545	30.5946	4.93521	723.523	2.071	HILIC+		HMDB09444	C00350		(724.5302, 2754.97)(725.5324, 1067.14)
PE(21:0/0:0)	0.150066	-6.91051	-2.78879	523.362	6.93	HILIC+				LMGP02050026	(546.3519, 3670.74)(526.3857, 15361.5)
PE(22:0/0:0) Esi-13.135994	0.0734463	-5.03441	-2.33182	597.399	13.136	C18-				LMGP02050025	(596.3924, 8277.79)(597.3957, 2792.08)(598.3984, 525.32)
PE(22:0/20:3(5Z,8Z,11Z))	0.431716	-6.69721	-2.74356	847.602	13.951	C18+		HMDB09496	C00350		(848.6097, 12960.52)(849.6136, 6526.11)
PE(22:0/20:3(8Z,11Z,14Z))	0.285475	-3.07491	-1.62054	825.623	5.149	HILIC+		HMDB09497	C00350		(826.6417, 14073.73)(827.6448, 7033.64)(828.6503, 3540.53)(829.6549, 1112.37)
PE(22:1(11Z)/22:6(4Z,7Z,10Z,13Z,16Z,19Z))	0.146921	-5.28167	-2.40099	905.613	5.119	HILIC-				LMGP02011070	(904.6058, 4580.23)(905.6096, 2383.11)
PE(22:2(13Z,16Z)/0:0)	0.121162	-12.9086	-3.69026	593.368	11.892	C18-				LMGP02050024	(592.3612, 5920.86)(593.3641, 2067.11)
PE(22:5(7Z,10Z,13Z,16Z,19Z)/22:1(13Z))	0.153315	-5.15252	-2.36528	907.627	5.117	HILIC-		HMDB09667	C00350		(906.6194, 3179.44)(907.6235, 1603.75)(908.6338, 949.83)
PE(22:5(7Z,10Z,13Z,16Z,19Z)/P-16:0)	0.142213	-9.90313	-3.30788	749.536	4.531	HILIC+		HMDB09675	C00350		(772.5265, 16400.56)(773.5278, 8224.09)(750.5428, 148955.64)(751.5459, 71012.73)
PE(22:6(4Z,7Z,10Z,13Z,16Z,19Z)/0:0) Esi-10.695004	0.198098	-4.72929	-2.24162	525.285	10.695	C18-				LMGP02050013	(524.2773, 12370.86)(525.281, 4034.66)(526.2857, 619.25)
PE(22:6(4Z,7Z,10Z,13Z,16Z,19Z)/17:1(9Z))	0.325708	-4.73239	-2.24257	792.535	6.225	HILIC+				LMGP02011140	(793.5427, 4479.45)(794.5465, 2181.7)(795.5452, 713.63)
PE(24:1(15Z)/22:6(4Z,7Z,10Z,13Z,16Z,19Z))	0.0241771	-81.3434	-6.34595	873.621	5.376	HILIC+		HMDB09771	C00350		(896.6157, 236.23)(874.609, 5725.37)(875.615, 2626.43)(876.6327, 275.64)
PE(26:0/26:0)[U]	0.219945	-4.56083	-2.1893	971.822	0.792	C18-				LMGP02010090	(970.8157, 24535.92)(971.8178, 6357.66)(972.8196, 2777.44)
PE(6:0/6:0)	0.125944	-36.8689	-5.20433	411.202	7.469	HILIC+				LMGP02010104	(434.1927, 1308.42)(412.209, 41816.18)(413.2123, 8358.98)(414.2178, 1460.44)
PE(6:0/6:0)[U]	0.358207	7.26457	2.86088	411.202	4.983	C18+				LMGP02010105	(412.2087, 7799.11)(413.2121, 1598.59)(414.2207, 153.06)
PE(9:0/13:0)[U]	0.351759	-5.81959	-2.54092	573.34	10.887	C18+				LMGP02010282	(574.348, 7238.13)(575.3514, 2358.62)(576.3525, 609.51)
PE(O-16:0/17:2(9Z,12Z)) 6.341002	0.00847311	144.415	7.17408	704.554	6.341	HILIC+				LMGP02020029	(705.5595, 4095.57)(706.5589, 1549.33)(707.5613, 267.39)
PE(O-18:0/0:0)	0.500274	4.04108	2.01474	467.337	5.567	HILIC-				LMGP02060003	(466.3297, 27869.43)(467.3332, 6569.19)(468.3351, 1416.63)
PE(O-18:0/15:0)	0.159533	-4.69441	-2.23094	708.574	6.227	HILIC+				LMGP02020042	(709.582, 4557.65)(710.5845, 1786.56)
PE(O-18:0/17:2(9Z,12Z))	0.0842718	10.0501	3.32913	715.544	1.533	HILIC+				LMGP02020046	(738.5365, 6947.78)(716.5486, 1992.72)(717.5534, 852.0)
PE(O-20:0/0:0)	0.256597	9.39995	3.23265	555.388	6.677	HILIC-				LMGP02060005	(554.3804, 6187.54)(555.3845, 1784.68)
PE(O-20:0/22:6(4Z,7Z,10Z,13Z,16Z,19Z))	0.160442	-5.14674	-2.36366	805.595	4.477	HILIC-				LMGP02020089	(804.5896, 4521.98)(805.5931, 2287.81)
PE(P-16:0/22:5(4Z,7Z,10Z,13Z,16Z))	0.152151	13.1895	3.72132	766.56	1.691	HILIC+		HMDB11359			(767.5664, 2755.32)(768.569, 1156.44)
PE(P-18:0/17:2(9Z,12Z))	0.0109813	62.9329	5.97574	735.514	1.52	HILIC+				LMGP02030044	(736.5187, 3597.3)(737.5223, 1701.07)
PE(P-18:0/17:2(9Z,12Z))	0.447386	-4.69259	-2.23038	735.514	13.204	C18+				LMGP02030044	(736.5225, 4187.36)(737.5256, 2038.01)
PE(P-18:0/18:2(9Z,12Z))	0.140642	-10.4268	-3.38223	727.55	4.531	HILIC+		HMDB11376			(750.5428, 135437.88)(751.5459, 64466.42)(728.5571, 23960.02)(729.5611, 10817.11)(730.5687, 4422.37)(731.5748, 1366.64)
PE(P-18:1(9Z)/22:6(4Z,7Z,10Z,13Z,16Z,19Z)) 5.356002	0.0882271	45.3158	5.50194	795.531	5.356	HILIC+				LMGP02030006	(796.5261, 17488.51)(797.5296, 8531.11)
PE(P-20:0/0:0)	0.172988	4.61289	2.20567	553.373	6.704	HILIC-				LMGP02070004	(552.3661, 7760.88)(553.3691, 2640.23)
PE(P-20:0/22:4(7Z,10Z,13Z,16Z))	0.210782	-4.78906	-2.25974	829.597	4.398	HILIC+				LMGP02030091	(830.6041, 5843.49)(831.6077, 3012.83)
PE(P-20:0/22:6(4Z,7Z,10Z,13Z,16Z,19Z))	0.155168	-5.03696	-2.33255	803.58	4.42	HILIC-				LMGP02030092	(802.5745, 3099.09)(803.5777, 1612.0)
Pelargonidin 3-O-(6-O-malonyl-beta-D-glucoside)	0.310268	7.93883	2.98893	518.105	5.815	C18+	165070-68-8		C12642		(541.0953, 8607.29)(542.0981, 2586.05)(519.113, 33990.3)(520.116, 9281.5)(521.1198, 1939.15)
Pelargonidin 3-O-(6-O-malonyl-beta-D-glucoside)	0.0878005	59.2831	5.88955	518.105	3.644	HILIC+	165070-68-8		C12642		(541.0942, 5843.47)(542.0977, 1410.93)(519.1127, 52128.78)(520.1159, 14350.44)(521.1188, 3349.2)(522.121, 452.5)
Pelargonidin 3-rhamnoside	0.0848059	86.7772	6.43924	416.111	1.531	HILIC+				LMPK12010091	(439.099, 1839.47)(440.0974, 851.9)(855.2098, 1063.1)(856.212, 448.59)(417.118, 360215.6)(418.1212, 81769.16)(419.1234, 14939.15)(420.126, 2046.9)
Pelargonidin 3-rhamnoside	0.0820016	74.1745	6.21285	416.11	4.846	C18+				LMPK12010091	(439.0993, 63234.65)(440.1026, 16069.51)(441.1056, 2964.74)(417.1175, 238823.33)(418.1207, 53044.57)(419.123, 10324.34)(420.1254, 1501.06)
Pelargonidin 7-glucoside	0.0886688	50.1012	5.64677	432.105	1.406	HILIC+				LMPK12010094	(887.1996, 837.61)(433.1127, 85302.68)(434.1158, 19870.84)(435.1189, 4028.31)
Pelargonidin 7-glucoside	0.0863266	40.5229	5.34067	432.105	5.433	C18+				LMPK12010094	(455.0942, 6759.05)(456.0969, 1916.29)(433.1124, 52131.86)(434.1158, 12121.36)(435.1175, 2418.73)
Penicillenic acid	0.152196	8.44718	3.07847	244.056	5.534	HILIC+	10250-99-4		C11747		(267.0451, 12761.3)(268.0484, 1297.72)(245.0635, 87376.7)(246.067, 7760.82)
Penicillenic acid	0.0032309	144.794	7.17786	290.062	5.835	HILIC-	10250-99-4		C11747		(289.0539, 11022.25)(290.0576, 1072.49)
PE-NMe(O-14:0/O-14:0)	0.231214	3.19557	1.67607	643.471	1.82	HILIC+				LMGP02040010	(644.4934, 13010.48)(645.4964, 4651.31)
Pentazocine cis-alcohol	0.36865	-4.96981	-2.31319	301.207	9.415	C18+	22259-21-8				(302.2148, 7619.08)(303.2161, 1666.63)
Pentazocine glucuronide	0.126519	12.2714	3.61723	483.223	5.594	C18+	54763-91-6				(484.2302, 10887.34)(485.2339, 2454.86)
Perlolyrine	0.239019	-9.63075	-3.26765	132.045	0.791	HILIC+	29700-20-7		C09231		(133.0522, 7477.13)(265.0973, 29354.96)(266.1002, 5711.63)
Permethrin	0.20753	4.13832	2.04905	390.084	1.062	HILIC-	52645-53-1		C19864		(389.0784, 5225.47)(390.0786, 1954.94)(435.0833, 941.16)(436.0867, 539.12)(437.0916, 119.95)
Peruvianoside II	0.00385743	321.455	8.32847	540.145	6.098	HILIC-				LMPK12140457	(539.1381, 52804.75)(540.1413, 10419.93)
PG(12:0/15:1(9Z))	0.430794	-5.66225	-2.50137	667.442	12.794	C18+				LMGP04010048	(668.4486, 18727.3)(669.4528, 6302.03)
PG(15:1(9Z)/22:4(7Z,10Z,13Z,16Z))	0.193708	-4.38684	-2.13318	782.506	6.226	HILIC+				LMGP04010190	(783.5199, 3310.36)(784.5172, 1501.37)
PG(16:0/0:0)	0.430759	4.61464	2.20622	484.28	4.598	HILIC+				LMGP04050008	(507.2683, 4340.63)(508.2711, 1237.33)(485.2868, 14146.26)(486.2905, 3586.99)
PG(16:0/0:0)	0.439773	5.66625	2.50239	484.279	4.597	HILIC-				LMGP04050008	(483.2723, 49634.2)(484.2755, 12422.7)(485.2772, 2148.12)
PG(16:0/0:0)	0.398046	5.15068	2.36476	484.28	11.137	C18+				LMGP04050008	(507.2694, 6424.49)(508.2751, 1813.69)(509.2832, 481.1)(485.2865, 5025.52)(486.2895, 1470.26)(487.3009, 397.02)
PG(16:0/16:0)	0.417652	5.11538	2.35484	722.508	3.707	HILIC-		HMDB10570			(721.5016, 43315.66)(722.5049, 16759.14)(723.5077, 4266.72)(724.5118, 695.71)
PG(18:1(9Z)/20:5(5Z,8Z,11Z,14Z,17Z))	0.4329	4.77014	2.25403	794.508	3.58	HILIC+				LMGP04010878	(817.4981, 3358.45)(818.5008, 1736.83)(795.5139, 3979.46)(796.5177, 1695.5)(812.54, 1028.41)(813.5451, 473.96)(814.5523, 171.73)
PG(18:3(6Z,9Z,12Z)/18:0)	0.279668	-7.85041	-2.97277	772.522	3.633	HILIC-				LMGP04010377	(771.5143, 6910.48)(772.518, 2672.21)
PG(19:1(9Z)/17:1(9Z))	0.200896	-4.8155	-2.26769	774.539	3.634	HILIC-				LMGP04010489	(773.5324, 4748.14)(774.5367, 2570.72)(775.5441, 1288.79)
PG(20:3(8Z,11Z,14Z)/0:0)	0.053969	-8.67395	-3.11669	534.298	13.338	C18-				LMGP04050025	(533.2912, 9643.14)(534.2939, 3346.57)(535.2942, 848.19)
PG(22:4(7Z,10Z,13Z,16Z)/16:0)	0.504463	-4.16767	-2.05924	798.538	3.57	HILIC+				LMGP04010793	(821.5284, 816.83)(799.5451, 1246.57)(816.5718, 3121.99)(817.5753, 1473.67)
PG(8:0/8:0)	0.0830174	21.5562	4.43003	498.249	2.612	HILIC+				LMGP04010031	(499.2712, 15890.35)(500.2693, 3463.74)
PG(O-16:0/20:5(5Z,8Z,11Z,14Z,17Z))	0.171743	-4.78561	-2.2587	814.543	6.232	HILIC-				LMGP04020074	(813.5365, 3046.8)(814.5388, 1609.56)
PG(P-20:0/19:1(9Z))	0.148978	-4.99941	-2.32176	802.619	6.133	HILIC-				LMGP04030074	(801.6114, 2854.97)(802.6148, 1303.82)
PG(P-20:0/21:0)	0.0118926	56.3672	5.81679	878.668	13.381	C18-				LMGP04030081	(877.6612, 3072.18)(878.6638, 2206.68)(879.664, 1215.69)
PGH2-EA	0.121744	-6.01956	-2.58966	393.287	5.703	HILIC+				LMFA03010219	(394.2951, 3522.15)(395.298, 845.51)
PGH2-EA	0.124434	-6.71828	-2.74809	393.288	10.193	C18+				LMFA03010219	(394.2951, 6556.18)(395.2978, 1950.59)(396.3005, 346.41)
Phalaenopsine T	0.504741	-4.31063	-2.1079	383.17	3.686	C18+	23412-97-7		C10361		(384.1776, 9457.07)(385.1811, 1953.1)
Phe Cys Asn	0.532825	4.47985	2.16345	382.13	1.45	C18+					(405.1199, 2030.42)(383.1376, 10484.68)(384.1397, 2120.7)(385.1331, 1037.68)
Phe Cys Phe	0.162491	5.21656	2.3831	461.163	1.088	HILIC-					(460.1552, 8673.44)(461.1576, 3418.37)(462.1604, 899.08)
Phe Thr	0.0624609	-12.5874	-3.6539	266.126	1.676	C18+					(289.0947, 122.74)(267.1339, 141560.95)(268.1369, 22664.9)(269.1389, 3128.53)
Phe Trp Phe	0.316073	-8.32864	-3.05808	520.213	8.87299	HILIC+					(521.2204, 21798.25)(522.2242, 4307.69)
Phe Val Met	0.0936646	23.0004	4.52359	417.169	1.104	HILIC+					(418.176, 5359.75)(419.1804, 1491.57)
Phenyl acetate	0.320413	-6.57436	-2.71685	136.052	1.12	HILIC-	122-79-2		C00548		(135.0453, 17203.43)(136.0472, 1764.72)
phenylglycol 3-O-sulfate	0.103059	4.58423	2.19668	248.035	2.439	HILIC-	101911-70-0				(293.0333, 33609.86)(294.0357, 5014.47)
phenylglycol 3-O-sulfate	0.231527	-7.13184	-2.83428	234.02	3.46	C18-	101911-70-0				(233.0128, 83354.3)(234.0156, 7013.18)(235.0108, 3506.26)
Phenylmethanesulfonyl fluoride	0.246093	-10.7285	-3.42338	174.013	6.99	HILIC-	329-98-6		C06747		(173.0066, 2547.3)(233.028, 17629.59)
Phoenicoxanthin/ Adonirubin/ 3-Hydroxycanthaxanthin	0.0848725	-71.1547	-6.15289	597.423	2.402	HILIC+			C15967	LMPR01070096	(598.4311, 96793.46)(599.4342, 35458.95)(600.4371, 8088.53)
Phoenicoxanthin/ Adonirubin/ 3-Hydroxycanthaxanthin	0.00143122	-3.23971	-1.69587	580.396	13.796	C18-			C15967	LMPR01070096	(615.3661, 2204.95)(616.3704, 718.32)(579.3892, 30356.56)(580.3928, 11176.33)(581.3953, 2829.16)
Phosphatidyl glycerol	0.180683	-6.57341	-2.71664	246.052	2.505	HILIC-	61468-73-3		C03274		(551.109, 73.27)(245.044, 33647.27)(246.048, 3569.2)
Phosphatidyl glycerol Esi-2.5049994	0.1801	-6.58095	-2.71829	246.051	2.505	HILIC-	61468-73-3		C03274		(245.044, 33647.27)(246.048, 3569.2)
p-Hydroxybenzyldesulphoglucosinolate	0.0652204	86.3714	6.43248	405.111	4.829	HILIC-			C17240		(404.104, 68507.55)(405.1073, 9372.25)(406.1086, 2435.57)
p-Hydroxyfelbamate	0.360283	-6.31164	-2.65801	254.09	0.813	HILIC-	109482-28-2		C16584		(253.0831, 44984.17)(254.086, 5723.46)(255.0881, 733.49)
p-Hydroxyfelbamate	0.485249	-3.52914	-1.81932	254.091	10.073	C18-	109482-28-2		C16584		(253.0828, 13974.81)(254.086, 2114.68)
p-Hydroxypropiophenone	0.20904	12.5991	3.65525	172.051	1.276	C18+	70-70-2		C13342		(173.0585, 15327.58)(174.0625, 850.77)
p-Hydroxytiaprofenic acid	0.06145	17.5839	4.13618	322.051	0.763	HILIC-	54955-32-7				(643.0934, 4203.04)(644.0966, 1350.62)(321.0438, 228037.73)(322.0468, 37349.24)(323.0435, 12376.27)
p-Hydroxytiaprofenic acid	0.050165	4.00717	2.00258	322.051	5.962	C18-	54955-32-7				(321.0438, 399864.22)(322.0469, 63384.6)(323.0437, 19172.88)
Phylloflavanine	0.152196	7.55959	2.91831	720.208	4.821	HILIC-				LMPK12020081	(719.2009, 14761.54)(720.2046, 4032.77)
Phytosphingosine	0.00274423	342.55	8.42017	317.293	4.253	HILIC+	554-62-1	HMDB04610	C12144	LMSP01030001	(318.2998, 9601.42)(319.3026, 1952.62)
Phytosphingosine	0.0129061	146.823	7.19793	317.292	9.327	C18+	554-62-1	HMDB04610	C12144	LMSP01030001	(318.2997, 5291.06)(319.3033, 1216.17)
Phytuberin	0.248418	3.14316	1.65221	294.183	5.212	HILIC-	37209-50-0		C09709		(293.1755, 14623.45)(294.1789, 2952.01)
PI(14:0/0:0)	0.437865	-5.0388	-2.33308	544.267	11.791	C18+				LMGP06050008	(545.2734, 4228.72)(546.2779, 1078.61)
PI(15:0/0:0)	0.446123	-4.50121	-2.17031	558.28	12.181	C18+				LMGP06050030	(559.2886, 4247.07)(560.2901, 905.21)
PI(16:0/0:0)	0.0916166	-21.2592	-4.41001	572.297	10.595	C18-				LMGP06050002	(571.2883, 34762.77)(572.2919, 9848.82)(573.2945, 2050.12)
PI(16:0/18:2(9Z,12Z))	0.138079	6.53034	2.70716	851.545	5.12	HILIC+				LMGP06010959	(852.5513, 21291.37)(853.5549, 12092.6)
PI(16:0/18:2(9Z,12Z))	0.0603521	-12.4863	-3.64227	834.53	15.169	C18-				LMGP06010959	(833.5178, 12980.69)(834.5372, 9548.54)(835.5451, 4025.11)
PI(17:2(9Z,12Z)/22:4(7Z,10Z,13Z,16Z))	0.0671133	8.94457	3.16101	942.546	1.534	HILIC-				LMGP06010274	(941.5387, 4417.54)(942.5398, 2650.85)(943.5406, 1015.13)
PI(18:0/0:0)	0.167491	17.5231	4.13119	600.327	5.515	HILIC-				LMGP06050004	(599.3196, 27311.46)(600.3228, 7916.36)(601.3249, 1812.56)
PI(18:1(9Z)/18:1(9Z))	0.186256	-6.41128	-2.68061	862.556	16.565	C18+		HMDB09837	C00626		(886.5502, 2335.57)(887.5556, 1354.93)(863.5643, 10243.27)(864.5676, 5259.21)(865.5697, 1662.9)(880.5911, 10468.79)(881.5945, 5329.27)(882.5984, 1816.86)
PI(18:1(9Z)/20:3(5Z,8Z,11Z))	0.0722446	-11.4882	-3.52207	886.556	16.057	C18-		HMDB09842	C00626		(885.5489, 32577.59)(886.5521, 16334.66)(887.5549, 5255.23)(888.5575, 1313.26)
PI(18:2(9Z,12Z)/20:5(5Z,8Z,11Z,14Z,17Z))	0.222327	-10.7466	-3.42581	880.508	14.854	C18+				LMGP06010328	(903.4972, 4262.76)(904.5009, 2274.33)(881.5149, 7296.5)
PI(18:3(6Z,9Z,12Z)/20:5(5Z,8Z,11Z,14Z,17Z))	0.128952	19.0437	4.25124	895.531	5.191	HILIC+				LMGP06010358	(896.5379, 6546.54)(897.5424, 3521.69)
PI(18:3(9Z,12Z,15Z)/20:3(8Z,11Z,14Z))	0.156588	-4.9855	-2.31774	928.524	4.463	HILIC-				LMGP06010384	(927.5177, 2344.27)(928.5227, 936.21)
PI(20:1(11Z)/22:4(7Z,10Z,13Z,16Z))	0.0697388	45.0381	5.49308	957.637	1.956	HILIC+				LMGP06010524	(958.6445, 9001.95)(959.6479, 5033.48)(960.655, 2963.42)
PI(20:4(5Z,8Z,11Z,14Z)/0:0)	0.179306	4.70834	2.23522	620.295	5.392	HILIC-				LMGP06050006	(619.2885, 7948.73)(620.2916, 2610.19)(621.3006, 834.73)
PI(20:4(5Z,8Z,11Z,14Z)/0:0)	0.0423229	-20.2003	-4.3363	620.295	10.191	C18+				LMGP06050006	(643.2847, 3244.54)(644.2889, 1110.49)(621.3031, 2613.29)(622.3053, 936.01)
PI(20:4(5Z,8Z,11Z,14Z)/0:0) 5.5090017	0.0993326	6.67864	2.73955	620.295	5.509	HILIC-				LMGP06050006	(619.288, 8526.29)(620.2911, 2874.98)(621.2995, 910.96)
PI(22:1(11Z)/22:4(7Z,10Z,13Z,16Z))	0.159173	-4.7987	-2.26264	985.66	4.384	HILIC+				LMGP06010723	(986.6663, 4561.81)(987.6713, 2771.36)(988.6753, 723.82)
PI(22:4(7Z,10Z,13Z,16Z)/14:1(9Z))	0.120398	-13.4775	-3.75248	856.51	4.484	HILIC-				LMGP06010759	(855.5011, 2703.95)(856.5055, 1519.95)(915.5061, 1380.95)
PI(22:6(4Z,7Z,10Z,13Z,16Z,19Z)/17:1(9Z))	0.0927602	20.1298	4.33126	940.537	1.051	HILIC-				LMGP06010794	(939.5293, 4876.68)(940.5334, 2880.86)(941.5359, 1015.97)
PI(O-18:0/22:6(4Z,7Z,10Z,13Z,16Z,19Z))	0.1427	-4.99103	-2.31934	956.59	5.143	HILIC-				LMGP06020084	(955.5827, 3650.59)(956.5869, 1851.65)
Pikromycin	0.48191	-4.22362	-2.07848	525.331	3.494	HILIC+			C11999	LMPK04000038	(526.3378, 34156.24)(527.3414, 11021.73)(528.3436, 2287.72)
Pinacidil	0.100059	30.5204	4.9317	262.189	3.643	C18+	60560-33-0				(263.196, 14357.8)(264.1993, 2358.23)
Pinacidil Esi+3.779999	0.0922283	36.6729	5.19664	262.189	3.78	HILIC+	60560-33-0				(263.1963, 21196.39)(264.1997, 3304.59)
Pinidine	0.0800898	-8.26168	-3.04643	156.162	0.809	C18+	501-02-0		C10165		(157.1696, 35405.57)(158.1729, 3904.05)
Pinnasterol	0.429942	-5.37447	-2.42612	446.303	10.823	C18+				LMST01010283	(469.2917, 3379.01)(470.298, 1272.1)(447.3098, 1848.94)(448.3128, 227.03)
Pinocembrin 7-apiosyl-(1-5)-apiosyl-(1-2)-glucoside	0.140881	6.13355	2.61672	699.248	1.004	HILIC+				LMPK12140145	(700.2425, 10309.09)(701.2399, 6114.29)
Pinocembrin 7-O-neohesperidoside 6''-O-acetate	0.135799	5.58836	2.48242	623.229	1.003	HILIC+				LMPK12140142	(624.2355, 6114.84)(625.2366, 3353.39)
Piperidine	0.355606	7.6015	2.92628	85.089	8.332	HILIC+	110-89-4		C01746		(86.0964, 40277.54)(87.0993, 2508.23)(103.1229, 22237.6)(104.1255, 1331.74)
Piretanide	0.200313	-5.1792	-2.37273	362.096	1.486	C18-	55837-27-9				(361.0889, 20999.4)(362.0916, 3517.56)(363.0929, 810.39)
Piscerythramine	0.369859	-6.06703	-2.60099	451.197	4.549	C18+			C10518	LMPK12050157	(452.2037, 4134.74)(453.2071, 962.64)
Pivalic acid	0.349609	-13.7874	-3.78528	119.095	5.79	HILIC+	1184-88-9			LMFA01020073	(120.1019, 456308.12)(121.105, 27009.66)
Pivampicillin	0.0284719	29.2309	4.86942	509.185	5.909	HILIC-	33817-20-8		C11750		(508.1778, 7331.18)(509.181, 1747.71)
Plastoquinone-9	0.199248	-4.48381	-2.16473	765.644	1.096	HILIC+	4299-57-4		C10385		(766.6512, 8285.1)(767.6558, 4456.99)
p-Methoxycinnamic acid ethyl ester	0.45506	-4.97517	-2.31475	206.094	6.529	C18+	1929-30-2		C10476		(207.1009, 8975.0)(208.1047, 1443.48)
Polidocanol	0.181105	5.59655	2.48454	599.46	1.767	HILIC+	3055-99-0		C13493		(600.4675, 17614.29)(601.4709, 6349.14)(602.4725, 1439.5)
Polyoxin B	0.0288963	56.714	5.82563	567.164	6.099	HILIC-	19396-06-6		C06692		(566.157, 47571.48)(567.1602, 9870.6)(568.1623, 2757.66)
PPM-18	0.439222	-4.95305	-2.30832	277.073	0.866	C18+	65240-86-0				(300.0619, 1016.87)(278.0806, 4066.1)(279.0817, 459.45)
Praecanson A	0.496951	-4.67347	-2.22449	397.186	4.552	C18+				LMPK12120392	(398.1934, 11418.79)(399.1965, 2296.54)(400.1984, 263.1)
Pralidoxime	0.180324	-6.59279	-2.72089	119.037	2.456	HILIC+	154-97-2				(120.0443, 14377.65)(137.0688, 32023.56)(138.0725, 1804.3)
Pro His Pro	0.330027	6.17408	2.62622	366.201	10.6	C18+					(367.2084, 20712.92)(368.2118, 4393.45)
Pro Lys Gln	0.162417	5.09337	2.34862	371.215	5.076	C18+					(372.2223, 5076.42)(373.2282, 1061.81)
Pro Trp Trp	0.00356715	221.373	7.79033	487.226	5.825	HILIC-					(486.2188, 49818.27)(487.222, 10146.57)(488.2225, 2558.46)
Pro Val	0.198941	-3.37365	-1.75431	214.132	3.227	C18+					(237.1245, 865.35)(215.1383, 16774.38)(216.1415, 2276.42)
Prolylhydroxyproline	0.0675963	-10.5472	-3.39878	228.111	7.988	HILIC+	18684-24-7	HMDB06695			(229.1186, 28869.87)(230.1205, 4128.09)
Propaphos	0.0826019	-8.83227	-3.14278	321.114	3.202	C18+	7292-16-2		C19013		(322.1216, 18833.91)(323.125, 3255.9)(324.1196, 1275.47)
Propionylglycine	0.0709977	14.3395	3.84193	131.06	6.588	HILIC+	21709-90-0	HMDB00783			(154.05, 812.21)(132.0658, 21368.89)(133.0693, 1308.16)
Propoxur	0.587577	-3.16945	-1.66423	209.105	1.054	HILIC-	114-26-1		C14334		(208.0981, 16923.56)(209.1031, 1825.46)
Protorifamycin I	0.415864	-5.82266	-2.54168	639.302	8.146	C18+			C12246	LMPK05000007	(640.3093, 6115.71)(641.3124, 2189.06)(642.3201, 787.84)
Protoverine	0.357946	-9.19525	-3.20089	542.323	10.97	C18+	76-45-9		C10817		(543.3256, 249379.08)(1085.6532, 14642.1)(1086.6569, 10072.06)
Proxan	0.152196	-9.07529	-3.18194	182.006	2.399	HILIC-	108-25-8		C19127		(181.0007, 30748.05)(182.0044, 1896.12)
PS(10:0/10:0) Esi+7.9859953	0.478963	-4.63098	-2.21132	589.301	7.986	C18+				LMGP03010022	(590.3083, 9686.08)(591.3113, 3426.76)
PS(12:0/12:0)	0.262957	-4.63876	-2.21374	623.38	12.388	C18-				LMGP03010027	(622.3715, 3171.19)(623.3747, 1100.63)(624.3852, 86.9)(682.4104, 2468.41)
PS(12:0/12:0)	0.419551	-7.95566	-2.99198	623.38	11.985	C18+				LMGP03010027	(646.3697, 33509.12)(647.3732, 11337.38)(624.3871, 21385.54)(625.3905, 7949.7)(626.3993, 3139.87)
PS(12:0/15:0)	0.183102	-10.0993	-3.33618	665.425	6.178	HILIC-				LMGP03010047	(664.4184, 4618.02)(665.4217, 1953.27)
PS(12:0/15:1(9Z))	0.306145	-9.23511	-3.20713	663.41	12.881	C18+				LMGP03010048	(686.3997, 7477.31)(687.4025, 3058.18)(664.4198, 45091.79)(665.4221, 16743.66)
PS(12:0/16:1(9Z))	0.0545922	-100.246	-6.64741	677.426	6.221	HILIC+				LMGP03010049	(700.4159, 7405.04)(701.4194, 2828.6)(678.4328, 28797.74)(679.4363, 10885.86)
PS(12:0/16:1(9Z))	0.397721	-9.6922	-3.27682	677.427	12.499	C18+				LMGP03010049	(700.4168, 5519.84)(701.4201, 2265.77)(702.4037, 92.14)(678.4348, 18759.01)(679.4384, 7623.46)(680.4435, 3113.47)(681.4477, 872.53)(695.4631, 921.68)
PS(12:0/17:0)	0.223982	-15.163	-3.92248	693.457	6.101	HILIC+				LMGP03010050	(716.4478, 980.56)(717.451, 344.95)(718.4705, 94.57)(694.465, 48893.98)(695.4682, 18252.7)(696.4701, 4549.23)(697.4714, 865.12)
PS(12:0/17:1(9Z))	0.112557	-36.2207	-5.17874	691.442	6.12	HILIC+				LMGP03010051	(714.4365, 2851.93)(715.4415, 1179.78)(692.4385, 4664.02)(693.4459, 1501.66)
PS(12:0/17:1(9Z))	0.453341	-5.73477	-2.51974	691.441	12.233	C18+				LMGP03010051	(714.4323, 4968.11)(715.4348, 1741.12)(692.4475, 6558.6)(693.4521, 2598.44)(694.4505, 1133.98)
PS(12:0/18:2(9Z,12Z))	0.108069	-40.0412	-5.32341	703.436	6.092	HILIC+				LMGP03010053	(726.4262, 7880.01)(727.4302, 3209.55)(704.4446, 27732.97)(705.4484, 11362.04)
PS(13:0/12:0)	0.104094	-45.0892	-5.49471	637.397	6.405	HILIC+				LMGP03010068	(660.3929, 4477.39)(661.3944, 1466.09)(638.4025, 14416.37)(639.4057, 4919.54)(640.406, 1342.61)
PS(13:0/12:0)	0.0804946	-5.16005	-2.36738	637.395	12.434	C18-				LMGP03010068	(672.3731, 2250.64)(673.3763, 895.96)(636.3869, 17499.26)(637.3901, 6746.49)(638.3789, 2731.43)(696.4092, 3607.8)(697.41, 1830.72)
PS(13:0/17:1(9Z))	0.207673	-18.9823	-4.24658	705.458	6.077	HILIC+				LMGP03010074	(728.4464, 4344.63)(729.4499, 1822.53)(706.4604, 8667.68)(707.4631, 3617.42)(708.4749, 1108.44)
PS(13:0/18:2(9Z,12Z))	0.107387	-30.2754	-4.92007	717.463	5.818	HILIC+				LMGP03010078	(740.4467, 3718.95)(741.4492, 1672.51)(718.4658, 6762.22)(719.4679, 2715.58)(720.4711, 1260.51)
PS(14:0/12:0) Esi+12.432004	0.428408	-7.31435	-2.87073	651.414	12.432	C18+				LMGP03010931	(674.4035, 9250.9)(675.411, 3512.8)(652.4196, 16649.59)(653.4225, 5969.02)
PS(14:0/16:0)	0.174499	-11.643	-3.54139	753.478	12.785	C18-				LMGP03010983	(752.4698, 2381.68)(753.472, 893.61)(754.475, 57.8)
PS(14:0/18:2(9Z,12Z))	0.112601	-4.6232	-2.20889	731.472	13.073	C18-				LMGP03010927	(766.4464, 2990.33)(767.4474, 1410.65)(730.4649, 4826.87)(731.4692, 2169.56)(776.4647, 5955.08)(777.4688, 2759.59)(778.4808, 1232.88)
PS(14:1(9Z)/14:1(9Z))	0.0983966	-57.2469	-5.83913	675.411	6.169	HILIC+				LMGP03010919	(698.4074, 3381.32)(699.4104, 1634.45)(676.4197, 19704.19)(677.4231, 7693.18)
PS(14:1(9Z)/14:1(9Z))	0.378738	-11.6631	-3.54388	675.411	11.935	C18+				LMGP03010919	(698.4013, 7764.45)(699.3944, 4783.56)(700.3772, 749.19)(676.4189, 128060.95)(677.4221, 49558.39)
PS(15:0/13:0)	0.445596	-7.43558	-2.89445	679.442	12.103	C18+				LMGP03010918	(702.4337, 24640.19)(703.4375, 10159.21)(680.4492, 22718.84)(681.4527, 8704.94)
PS(15:1(9Z)/22:4(7Z,10Z,13Z,16Z))	0.297394	-6.51196	-2.70309	795.496	5.705	HILIC+				LMGP03010190	(796.5448, 51340.1)(797.548, 23637.87)(798.5553, 11481.07)(813.5454, 687.26)(814.54, 249.41)
PS(16:0/0:0)	0.5747	-4.01811	-2.00652	497.281	4.341	HILIC+				LMGP03050002	(498.2882, 935925.8)(499.2917, 262077.05)(500.2905, 78335.02)(501.2906, 15864.27)(515.3137, 1535.38)
PS(16:0/0:0)	0.364199	-10.9145	-3.44818	497.281	7.128	C18+				LMGP03050002	(498.2879, 1249438.5)(499.2917, 356847.03)(500.2913, 96243.05)(515.3151, 10696.56)
PS(16:1(9Z)/0:0)	0.150632	-45.7983	-5.51722	495.265	2.673	HILIC+				LMGP03050010	(518.2562, 2363.08)(496.2723, 90732.21)(497.2752, 26913.47)(498.276, 8481.78)(513.2983, 5192.5)(991.5374, 69086.52)(992.5407, 41470.78)(993.5422, 20966.76)(994.5444, 7774.85)
PS(16:1(9Z)/16:0)	0.239448	-5.53945	-2.46974	779.492	12.852	C18-				LMGP03010207	(778.486, 5771.84)(779.4868, 2769.5)(780.4899, 843.13)
PS(17:1(9Z)/0:0)	0.501908	-3.78137	-1.91891	509.276	9.015	C18+				LMGP03050033	(532.264, 2963.77)(533.2682, 775.39)(510.2826, 4774.06)(511.287, 1225.21)
PS(18:0/12:0)	0.446961	-6.47554	-2.695	707.473	12.785	C18+				LMGP03010889	(730.4633, 9016.27)(731.4656, 4221.45)(708.4807, 9136.67)(709.4853, 3661.35)(710.5078, 997.47)
PS(18:0/22:1(11Z))	0.236966	-3.15573	-1.65797	845.617	5.134	HILIC+				LMGP03010320	(868.6126, 12342.24)(869.6065, 3409.59)(846.6256, 13141.29)(847.6288, 6809.58)
PS(18:0/22:2(13Z,16Z))	0.144798	-5.92264	-2.56624	843.595	5.236	HILIC-				LMGP03010321	(842.5891, 3314.62)(843.5915, 1529.43)(888.5928, 1248.92)(889.5954, 463.76)
PS(18:1(9Z)/17:0)	0.130119	-5.91238	-2.56374	775.536	5.367	HILIC-				LMGP03010327	(774.5282, 5155.05)(775.5317, 2457.09)
PS(18:2(9Z,12Z)/0:0)	0.421314	4.48073	2.16373	581.296	8.504	C18-				LMGP03050011	(580.2886, 2959.69)(581.2919, 821.67)
PS(18:3(9Z,12Z,15Z)/13:0) Esi-12.802001	0.232874	-7.90444	-2.98266	761.443	12.802	C18-				LMGP03010398	(760.4368, 5838.35)(761.4413, 2324.08)
PS(18:4(6Z,9Z,12Z,15Z)/22:4(7Z,10Z,13Z,16Z))	0.408958	-6.45956	-2.69144	831.506	5.193	HILIC+				LMGP03010454	(854.4934, 2500.41)(855.497, 1230.94)(832.5124, 31947.38)(833.5157, 16620.63)
PS(18:4(6Z,9Z,12Z,15Z)/22:4(7Z,10Z,13Z,16Z))	0.392154	5.50434	2.46057	831.504	5.178	HILIC-				LMGP03010454	(830.4965, 7432.52)(831.5, 3749.32)
PS(19:0/0:0)	0.221289	3.99395	1.99782	539.322	10.395	C18-				LMGP03050028	(538.3148, 3404.68)(539.318, 769.37)
PS(19:0/22:6(4Z,7Z,10Z,13Z,16Z,19Z))	0.160108	-5.33408	-2.41524	849.551	5.19	HILIC-				LMGP03010479	(848.5428, 5351.02)(849.5471, 2986.18)
PS(19:1(9Z)/12:0)	0.53096	-4.57453	-2.19362	719.47	12.744	C18+				LMGP03010480	(742.4624, 6147.3)(743.4656, 2485.62)(720.4784, 11024.57)(721.4817, 4296.69)
PS(19:1(9Z)/14:1(9Z))	0.473975	-4.43804	-2.14992	745.488	13.375	C18+				LMGP03010483	(768.4859, 1659.96)(746.4971, 3912.15)(747.5006, 1954.69)
PS(19:1(9Z)/19:1(9Z))	0.089977	-34.007	-5.08776	861.57	5.37	HILIC-				LMGP03010498	(860.564, 3754.19)(861.567, 1972.51)(862.5696, 771.38)
PS(20:0/0:0)	0.488402	-5.8361	-2.545	553.338	9.614	C18+				LMGP03050012	(576.3288, 17429.74)(577.3324, 5319.24)(554.3449, 51669.14)(555.3483, 15612.91)(556.3558, 5397.41)(557.3605, 1015.91)
PS(20:0/12:0)	0.396439	3.25199	1.70132	735.51	1.519	HILIC-				LMGP03010867	(734.5036, 3581.85)(735.5062, 1865.09)
PS(20:0/17:2(9Z,12Z))	0.111832	32.3654	5.01638	818.583	3.221	HILIC+				LMGP03010517	(819.5908, 1842.94)(820.5942, 885.08)
PS(20:0/18:1(9Z))	0.414134	-13.3804	-3.74205	817.584	14.808	C18+				LMGP03010951	(840.5726, 31776.36)(841.5762, 14552.46)(842.5841, 6528.22)(843.5892, 2171.7)(818.5912, 168408.77)(819.5944, 82885.18)(820.5972, 23795.73)(821.6002, 4861.73)(822.5942, 937.95)
PS(20:1(11Z)/0:0)	0.654666	-3.46653	-1.79349	551.321	7.051	HILIC+				LMGP03050020	(574.311, 45326.95)(575.3142, 12855.46)(552.3294, 164692.14)(553.3324, 48030.7)(554.3351, 9975.71)(555.3377, 1601.65)
PS(20:1(11Z)/0:0)	0.639816	4.0801	2.0286	551.322	9.178	C18+				LMGP03050020	(574.3117, 112776.44)(575.315, 33964.63)(1125.6324, 67.22)(552.3293, 1227445.4)(553.3326, 343250.3)(554.3359, 70120.81)(555.3392, 11904.75)(556.3414, 1804.32)(1103.6514, 202.36)
PS(20:1(11Z)/0:0) Esi+7.998996	0.562898	4.72704	2.24094	551.322	7.999	C18+				LMGP03050020	(574.3118, 3840.95)(575.3139, 1024.38)(552.3293, 114324.09)(553.3326, 34693.16)(554.3356, 7746.12)(555.338, 1205.27)
PS(20:1(11Z)/14:0)	0.399908	-6.89487	-2.78552	761.521	13.378	C18+				LMGP03010530	(784.5216, 5637.03)(785.5171, 2208.42)(762.5279, 1893.14)(763.5326, 793.52)(764.5316, 196.91)
PS(20:2(11Z,14Z)/0:0) Esi+8.9819975	0.498677	-5.30767	-2.40808	549.306	8.982	C18+				LMGP03050021	(572.2953, 1144.5)(550.3136, 33164.05)(551.3168, 9821.8)
PS(20:2(11Z,14Z)/16:0)	0.478825	-7.40089	-2.8877	787.536	5.445	HILIC+				LMGP03010564	(810.5266, 46660.4)(811.5297, 21680.89)(788.5439, 83196.09)(789.547, 38807.59)(790.5517, 12485.14)(791.5565, 3426.49)
PS(20:3(8Z,11Z,14Z)/0:0)	0.122769	18.4662	4.20682	547.288	5.508	HILIC-				LMGP03050022	(546.2803, 11774.99)(547.284, 3055.15)
PS(20:3(8Z,11Z,14Z)/18:0)	0.392179	-12.2878	-3.61916	813.552	13.472	C18+				LMGP03010600	(836.5435, 50497.17)(837.5469, 24472.73)(814.5598, 245434.25)(815.5631, 114484.34)
PS(20:4(5Z,8Z,11Z,14Z)/0:0)	0.257387	12.4723	3.64066	545.274	6.081	HILIC+				LMGP03050007	(568.2645, 737.93)(546.2807, 5818.55)(547.2839, 2374.32)
PS(20:4(5Z,8Z,11Z,14Z)/18:0)	0.33394	-11.2007	-3.48551	811.532	5.477	HILIC+				LMGP03010630	(834.5269, 3328.9)(835.5331, 1829.8)(814.558, 46969.2)
PS(20:5(5Z,8Z,11Z,14Z,17Z)/20:0) Esi+5.3760023	0.403113	-6.90653	-2.78796	837.544	5.376	HILIC+				LMGP03010666	(860.54, 16619.69)(861.5423, 8841.42)(838.5553, 10880.33)(839.5591, 5255.46)(840.5622, 2731.1)(855.5581, 8538.52)
PS(22:0/14:1(9Z))	0.295238	-19.6999	-4.30012	789.547	5.704	HILIC+				LMGP03010702	(812.5402, 31854.15)(813.5435, 15104.01)(790.5591, 150146.12)(791.5621, 69705.06)(792.5648, 18688.1)
PS(22:0/14:1(9Z))	0.424958	-12.5324	-3.6476	789.552	14.104	C18+				LMGP03010702	(812.5419, 68906.47)(813.5451, 31547.25)(814.5536, 14608.54)(1602.0889, 284.69)(790.5599, 276199.75)(791.5634, 120732.95)(792.566, 35585.67)(793.5695, 7079.71)(794.5664, 1299.88)(1580.1069, 774.46)(1581.1097, 700.45)(1582.1144, 367.33)
PS(22:1(11Z)/0:0)	0.48837	-5.53675	-2.46904	579.353	9.896	C18+				LMGP03050023	(602.3432, 2416.59)(580.3602, 19728.98)(581.3637, 6418.41)(582.3662, 1571.0)
PS(22:1(11Z)/14:1(9Z))	0.120521	-35.634	-5.15518	833.541	5.439	HILIC-				LMGP03010728	(832.5343, 9109.01)(833.537, 4368.65)(834.5438, 1928.28)
PS(22:1(11Z)/18:3(6Z,9Z,12Z))	0.570252	-4.25968	-2.09074	839.561	5.377	HILIC+				LMGP03010739	(862.5488, 22152.15)(863.5517, 11772.14)(840.5576, 2961.31)(841.5476, 1238.17)(842.5265, 365.32)
PS(22:1(11Z)/22:4(7Z,10Z,13Z,16Z))	0.156437	-5.01847	-2.32725	893.619	5.127	HILIC-				LMGP03010754	(892.6093, 3345.1)(893.6115, 1936.56)(894.6185, 923.9)
PS(22:2(13Z,16Z)/0:0)	0.113759	-5.88942	-2.55813	623.342	9.491	C18-				LMGP03050024	(622.3351, 3688.41)(623.3384, 1372.51)
PS(22:2(13Z,16Z)/0:0)	0.505535	-4.76301	-2.25187	577.338	9.49	C18+				LMGP03050024	(600.3289, 5250.45)(578.3444, 18254.37)(579.3478, 5697.37)(580.3443, 1782.62)
PS(22:2(13Z,16Z)/16:0)	0.136026	-5.4601	-2.44893	815.58	5.28	HILIC-				LMGP03010762	(814.566, 2579.62)(815.5724, 1221.7)
PS(22:4(7Z,10Z,13Z,16Z)/14:1(9Z))	0.236634	-10.0103	-3.32341	798.51	6.59	HILIC+				LMGP03010790	(799.5149, 3722.38)(800.5216, 2760.72)(801.5246, 1175.05)
PS(22:4(7Z,10Z,13Z,16Z)/21:0)	0.369219	-6.2919	-2.6535	881.621	3.546	HILIC+				LMGP03010812	(882.6284, 4304.31)(883.6313, 2338.38)(884.6351, 736.33)
PS(22:6(4Z,7Z,10Z,13Z,16Z,19Z)/18:0)	0.451414	5.82889	2.54322	835.536	5.214	HILIC+				LMGP03010827	(858.5238, 4043.3)(836.5429, 8988.96)(837.5474, 4288.22)(838.5531, 2245.62)
PS(8:0/8:0)	0.389127	-6.44027	-2.68712	511.26	2.718	HILIC-				LMGP03010021	(510.2535, 38507.47)(511.2565, 11395.72)
PS(O-16:0/14:1(9Z))	0.459726	-6.15557	-2.62189	691.478	13.531	C18+				LMGP03020004	(714.4704, 4008.81)(715.4731, 1790.12)(692.4857, 14128.2)(693.489, 5834.91)(694.4862, 2041.33)
PS(O-16:0/O-16:0)[U]	0.522254	-3.2222	-1.68805	707.546	1.016	HILIC+				LMGP03040001	(730.5266, 2812.51)(731.5277, 2215.41)(708.5353, 6672.82)(709.5362, 4280.37)
PS(O-18:0/0:0)	0.371507	5.67547	2.50474	511.327	8.467	C18+				LMGP03060002	(534.3162, 1112.57)(512.3342, 31948.03)(513.3374, 8941.9)(514.3408, 1796.16)
PS(O-18:0/18:3(6Z,9Z,12Z))	0.498961	-7.33416	-2.87463	771.544	5.439	HILIC+				LMGP03020029	(794.5314, 48719.32)(795.5348, 24044.51)(772.5496, 216805.19)(773.553, 95106.5)
PS(O-18:0/19:1(9Z))	0.147367	19.4836	4.28419	789.562	3.208	HILIC+				LMGP03020033	(790.5861, 6318.06)(791.5898, 2842.57)
PS(O-18:0/20:3(8Z,11Z,14Z))	0.607899	-3.95111	-1.98226	799.575	14.798	C18+				LMGP03020036	(822.5679, 23377.46)(823.5679, 10770.09)(800.5803, 9629.45)(801.5844, 4711.28)(802.585, 2292.03)(803.5883, 782.49)
PS(O-20:0/0:0)	0.0626891	-10.1604	-3.34488	585.364	6.712	HILIC-				LMGP03060001	(584.3558, 2979.17)(585.3601, 835.1)
PS(O-20:0/17:2(9Z,12Z))	0.143045	-5.11399	-2.35445	787.572	5.233	HILIC-				LMGP03020050	(786.5642, 5393.45)(787.5674, 2313.54)
PS(O-20:0/18:0)	0.0308649	-20.9348	-4.38783	413.818	5.279	HILIC+				LMGP03020051	(414.8096, 894.52)(828.6049, 12440.77)(829.6096, 4984.65)
PS(P-16:0/12:0)	0.210923	-18.8942	-4.23987	663.445	5.992	HILIC+				LMGP03030001	(686.4382, 12245.74)(687.4418, 4706.07)(664.4385, 12459.44)(665.4411, 4923.51)(666.4572, 570.1)
PS(P-16:0/12:0)	0.0522141	-10.7834	-3.43075	709.452	13.045	C18-				LMGP03030001	(708.4436, 9636.07)(709.4479, 3754.15)(710.4492, 1243.62)
PS(P-16:0/13:0)	0.179931	-4.15766	-2.05577	677.462	5.902	HILIC+				LMGP03030002	(700.4516, 36760.49)(701.455, 14334.47)(702.4585, 4244.01)(703.4626, 1037.07)(678.4697, 56979.75)(679.473, 22233.5)(680.4757, 5481.95)
PS(P-16:0/13:0) Esi+12.338005	0.422973	-5.14093	-2.36203	699.446	12.338	C18+				LMGP03030002	(700.4542, 10093.99)(701.4577, 4507.12)
PS(P-16:0/14:1(9Z))	0.229192	-14.2229	-3.83014	689.462	5.906	HILIC+				LMGP03030004	(712.451, 4145.86)(713.4546, 1973.82)(690.4656, 6067.16)(691.4686, 2219.15)(692.475, 984.95)
PS(P-16:0/14:1(9Z))	0.41565	-7.60329	-2.92662	689.462	13.188	C18+				LMGP03030004	(712.4529, 16016.92)(713.4562, 6832.32)(690.4709, 120672.88)(691.4741, 51208.63)(692.4756, 13652.0)(693.4685, 3508.59)
PS(P-16:0/15:1(9Z))	0.380591	-5.62944	-2.49299	725.459	12.974	C18+				LMGP03030006	(726.468, 7451.32)(727.4723, 3418.34)
PS(P-18:0/0:0)	0.068649	9.81579	3.2951	509.312	9.893	C18+				LMGP03070002	(510.3191, 3454.09)(511.3215, 1099.26)
PS(P-18:0/18:2(9Z,12Z))	0.412324	-10.8183	-3.4354	771.542	13.958	C18+				LMGP03030040	(772.5496, 224803.16)(773.5527, 102813.63)(774.55, 43700.39)(775.5463, 13676.84)
PS(P-20:0/14:0)	0.398455	-7.06831	-2.82136	769.525	13.392	C18+				LMGP03030058	(770.5317, 13335.26)(771.5355, 6372.43)
PS(P-20:0/22:2(13Z,16Z))	0.335541	-5.21999	-2.38405	877.622	4.427	HILIC+				LMGP03030084	(878.6291, 5561.38)(879.6368, 2784.26)(880.6377, 572.95)
PS(P-20:0/22:6(4Z,7Z,10Z,13Z,16Z,19Z))	0.181543	5.26893	2.39751	847.581	4.503	HILIC+				LMGP03030093	(848.5891, 9435.7)(849.5909, 4769.33)
Pseudopelletierine	0.330273	3.56535	1.83405	170.142	1.551	C18+	552-70-5		C10865		(171.1488, 27884.79)(172.1519, 2829.64)
Pterosterone	0.442478	-4.80325	-2.26401	480.305	13.075	C18+	18089-44-6		C08838		(481.3131, 3468.94)(482.3143, 883.26)
Ptilosaponoside A	0.376505	-5.4147	-2.43688	656.218	4.349	HILIC-				LMST05050001	(655.2116, 6794.53)(656.2143, 3043.31)(657.2142, 1034.38)
Pubescenol	0.122677	74.8725	6.22636	584.263	1.071	HILIC+					(607.2518, 2633.65)(608.2558, 1171.39)(585.2702, 760842.3)(586.274, 262102.48)(587.2762, 53991.6)(588.2798, 8538.09)(589.2892, 1266.62)(1169.5306, 3308.74)(1170.5343, 2361.48)(1171.5383, 835.9)
Pubescenol	0.144993	33.0113	5.04489	584.263	1.074	HILIC-					(1167.5164, 2892.59)(1168.5206, 2120.6)(1169.5249, 907.4)(583.2552, 22594.25)(584.2587, 8789.17)(585.2609, 2060.85)(586.2693, 475.94)
Pubescenol	0.343062	10.2334	3.35521	584.262	13.722	C18+					(607.2524, 9448.09)(608.2554, 3512.77)(609.2585, 964.75)(1191.5135, 425.54)(585.2695, 133421.0)(586.273, 42789.97)(587.2759, 9535.34)(588.2793, 1388.58)(1169.5258, 943.8)
punaglandin 8	0.0169756	341.844	8.41719	440.194	1.356	HILIC+				LMFA03120045	(463.1836, 4779.05)(464.187, 1660.25)(441.2017, 114925.91)(442.2049, 31014.52)(443.2115, 8043.77)
punaglandin 8	0.127499	35.9771	5.16901	440.195	6.529	C18+				LMFA03120045	(463.1834, 60289.2)(464.1867, 16700.46)(465.191, 3018.5)(441.2015, 81431.96)(442.2049, 22557.06)(443.208, 4159.67)
Pyrene-1,8-dione	0.0982063	31.7054	4.98666	232.052	2.322	HILIC-	2304-85-0		C18258		(231.0465, 21410.01)(232.0501, 3440.15)
Pyributicarb	0.40833	5.22473	2.38536	330.139	0.798	C18+	88678-67-5		C18422		(353.1295, 3626.41)(354.1305, 648.66)(331.1464, 3244.96)
Pyrithione	0.18651	18.6204	4.21882	174.016	1.748	HILIC-	13463-41-7		C13427		(173.014, 40405.28)(174.0177, 2495.95)
Pyrrhoxanthin Esi+11.588005	0.375918	-4.81221	-2.2667	629.37	11.588	C18+				LMPR01070008	(630.3765, 8171.42)(631.3797, 2943.16)
Quercetin 3-sambubioside-7-rhamnoside	0.152197	6.67348	2.73844	742.19	4.814	HILIC-				LMPK12112117	(741.183, 5960.64)(742.1865, 1592.93)
Quinacetol	0.420252	5.28521	2.40196	187.063	1.154	HILIC-	57130-91-3		C18944		(186.0558, 16983.73)(187.0589, 2149.5)
Quinaprilat	0.106921	39.6007	5.30745	410.184	1.35	HILIC+	82768-85-2				(411.1909, 28412.14)(412.1947, 7578.22)
Quinaprilat	0.408202	6.0523	2.59748	410.184	6.405	C18+	82768-85-2				(433.1728, 13441.72)(434.1767, 3811.66)(435.1812, 829.77)(411.1908, 36456.77)(412.1942, 9945.28)(413.1961, 1819.3)(428.2209, 550.62)
Quinine Ethyl Carbonate	0.175561	7.85017	2.97272	442.209	0.945999	HILIC-	83-75-0				(883.4126, 2535.14)(884.4155, 1423.6)(441.2027, 158542.44)(442.2058, 41301.68)(443.2082, 7152.65)(444.2095, 843.44)
Quinoline	0.352288	4.24818	2.08685	129.058	7.013	C18+	91-22-5		C06413		(130.0649, 5456.9)(131.0697, 794.64)
Quinoline-3-carboxamides	0.0313167	45.9541	5.52212	405.111	5.46	HILIC-			C11694		(404.1042, 72958.5)(405.1074, 9741.64)
Raffinose	0.0530084	72.9725	6.18928	526.15	5.991	HILIC+	512-69-6	HMDB03213	C00492		(527.1581, 624880.06)(528.1616, 123464.93)(529.1631, 31529.11)(530.1662, 4816.63)(531.1687, 771.52)(1053.3079, 3422.62)(1054.3107, 1492.83)
Raffinose	0.0448749	111.492	6.8008	526.151	1.156	C18+	512-69-6	HMDB03213	C00492		(527.1581, 143509.23)(528.1611, 33624.77)(529.163, 8432.79)(530.1707, 1674.97)
Ramosismin	0.0292163	38.1798	5.25474	356.131	0.894	C18+				LMPK12120125	(379.1204, 6770.31)(380.124, 1172.94)(357.1387, 959.81)(358.1387, 419.39)(374.1651, 8120.48)(375.1708, 1234.02)
Ranunculin	0.374536	4.2504	2.0876	276.082	2.026	HILIC-	644-69-9		C08512		(275.0751, 3376.71)(321.0786, 898.69)
Rhizochalinin D	0.000253565	308.22	8.26782	646.516	1.221	HILIC-				LMSP01080039	(645.5091, 3293.15)(646.5112, 1532.37)
Riddelline	0.15073	-5.40453	-2.43417	349.154	0.869	C18+	23246-96-0		C10375		(350.1619, 10849.25)(351.1651, 1798.67)
Ripazepam	0.494772	-4.60278	-2.20251	268.128	6.833	C18+	26308-28-1		C19518		(291.075, 567.1)(269.1357, 12706.24)(270.1406, 1749.2)
S-(Carboxymethyl)-L-cysteine	0.337327	-5.07356	-2.343	179.025	1.093	C18-	638-23-3		C03727		(178.0178, 8641.56)(179.0179, 871.97)
S-[(E)-Prop-1-enyl]-L-cysteine S-oxide	0.502285	-3.43637	-1.78089	177.046	3.45	C18+	23315-20-0		C08295		(200.0344, 6775.82)(201.0406, 465.9)(178.0527, 33277.85)(179.0561, 2566.01)(355.0998, 3914.36)
S-Acetyldihydrolipoamide	0.0801463	65.5304	6.03409	249.086	1.862	HILIC+		HMDB01526	C01136		(250.0939, 153957.72)(251.0942, 22236.95)(252.0971, 2630.18)
S-Acetyldihydrolipoamide	0.2929	4.62076	2.20813	249.087	3.46	C18+		HMDB01526	C01136		(250.0928, 241874.33)(251.0963, 30070.6)(252.1014, 3226.49)
S-Adenosylhomocysteine	0.245416	11.5061	3.52433	384.122	1.494	C18+	979-92-0	HMDB00939	C00021		(407.1157, 2468.39)(385.1282, 9545.87)(386.131, 1771.2)(387.1274, 458.3)(402.1511, 968.58)
Sarpagine	0.411105	5.53119	2.46759	310.164	1.058	HILIC-	482-68-8		C09239		(309.1585, 2984.12)(310.1613, 624.3)(369.1748, 2387.42)
Scorpioidin	0.0877563	-7.45134	-2.8975	293.162	5.551	C18+	76045-40-4		C09548		(294.1696, 11721.08)(295.1739, 2129.25)
Scyphostatin A	0.154382	-4.89385	-2.29097	511.33	1.261	HILIC+				LMSP01080060	(512.3369, 3799.43)(513.3403, 1420.53)
Scyphostatin A	0.482503	-6.19269	-2.63057	511.329	9.174	C18+				LMSP01080060	(534.3189, 127149.72)(535.3231, 45843.58)(512.3335, 2807.59)(513.3345, 687.67)
Secogalioside	0.164411	5.86681	2.55258	466.129	2.755	HILIC-	61774-57-0		C11674		(931.2538, 3264.49)(932.257, 1115.14)(465.1233, 9016.84)
Ser Thr Trp	0.483066	-4.70702	-2.23481	392.17	11.344	C18+					(415.1593, 2566.06)(393.1776, 4919.88)(394.1797, 1222.09)
Ser-Abu-OH	0.0548024	24.5906	4.62004	312.095	1.05	HILIC-					(311.0881, 25095.14)(312.0913, 4204.3)
Sesamose 6.735996	0.412055	7.21042	2.85008	666.221	6.736	HILIC+	58985-23-2		C08248		(689.2106, 33187.9)(690.2138, 9052.71)(691.216, 2742.85)(1355.4298, 1380.2)(1356.4342, 798.17)(667.2284, 3109.17)(684.2549, 7012.52)
Sesamose	0.257693	14.443	3.8523	666.221	6.981	HILIC-	58985-23-2		C08248		(665.2139, 28072.57)(666.2173, 7428.63)(667.2195, 2292.97)(668.2226, 237.14)(711.2193, 26242.81)(712.2228, 7448.18)(713.225, 2283.64)
S-Glutaryldihydrolipoamide	0.19424	11.8464	3.56638	338.133	3.985	HILIC+		HMDB06832	C06157		(339.1406, 25566.36)(340.1437, 4554.23)
Sobetirome	0.20021	12.8768	3.6867	328.169	1.105	HILIC-	211110-63-3		C15618		(327.1617, 13070.87)(328.1657, 2859.37)
Soyasaponin III	0.147021	-5.15196	-2.36512	813.483	10.972	C18+	55304-02-4		C19865		(814.4898, 4126.14)(815.4918, 1131.67)
Spirolucidine	0.0188467	52.0967	5.70312	483.376	1.538	HILIC+	89647-79-0		C09903		(484.3841, 93159.2)(485.3872, 24944.03)(486.3902, 4778.9)(487.3908, 781.48)
Stearidonoyl glycine	0.432253	3.3574	1.74734	350.256	9.546	HILIC+					(351.2636, 4084.06)(352.2664, 1008.02)
Stearoyl Serotonin	0.435157	-5.09535	-2.34918	464.337	9.564	C18+	67964-87-8				(465.3448, 4831.05)(466.3483, 1265.41)
STF-62247	0.386538	-7.32329	-2.87249	289.063	3.933	HILIC+	315702-99-9				(290.0707, 8233.91)(291.0736, 1348.11)
Stoloniferone A	0.192045	5.10046	2.35063	426.313	1.028	HILIC-				LMST01031071	(425.3053, 22393.42)(426.3084, 6801.92)(427.3112, 993.33)
Stoloniferone G	0.252288	-3.84491	-1.94295	460.319	1.143	HILIC-				LMST01031094	(459.3151, 4642.83)(460.3146, 1154.35)
Streptonigrin	0.291687	3.61709	1.85483	552.155	2.818	HILIC-	3930-19-6		C02081		(551.1483, 12591.71)(552.151, 3152.84)(553.1506, 867.34)
Sulbactam	0.0151866	177.533	7.47194	255.019	7.734	C18+			C07770		(256.0265, 15083.93)(257.0283, 2200.64)(258.0236, 1428.34)
Sulfadoxine suflate	0.0306088	28.715	4.84373	390.028	1.396	HILIC-					(389.0205, 23977.96)(390.0234, 3567.39)(391.0293, 665.29)
Sulfamethazine	0.183955	9.01317	3.17204	278.082	2.619	HILIC-					(555.1559, 100327.16)(556.159, 19938.69)(557.1601, 5247.15)(277.0752, 137163.06)(278.0784, 13495.46)(279.0748, 13965.77)(323.085, 688.42)
Sulfoacetaldehyde	0.0427292	22.3322	4.48106	123.984	5.408	HILIC-	32797-12-9		C00593		(122.9754, 3020.14)(168.9848, 2263.42)
Sulfoglycolithocholate	0.59934	-3.5154	-1.81369	513.276	2.709	HILIC+			C11301	LMST05030004	(536.2648, 25300.03)(537.2688, 7961.02)(531.3097, 525872.44)(532.313, 149999.64)(533.3119, 45655.61)
Sulfoglycolithocholate	0.150302	-10.0758	-3.33282	513.275	6.713	C18-			C11301	LMST05030004	(1025.5437, 26083.64)(1026.5469, 14239.34)(1027.5483, 7262.59)(1028.551, 2688.85)(1029.551, 776.99)(512.2689, 1340606.6)(513.2722, 413944.4)(514.2735, 114572.84)(515.2745, 23073.88)
Sulindac glucuronide	0.167133	5.53208	2.46782	592.139	2.691	HILIC-	60018-36-2				(591.1317, 2853.3)(592.1335, 1124.71)
Sulindac sulfone glucuronide	0.0424409	21.4918	4.42571	594.119	2.845	HILIC-	60018-37-3				(593.1121, 3863.61)(594.1147, 1073.72)
Sulisobenzone	0.144058	-3.83609	-1.93964	354.04	0.715	HILIC-					(353.033, 21396.82)(354.0363, 3716.37)(355.0329, 1586.74)
Sunset Yellow FCF	0.133676	14.8823	3.89553	425.039	2.633	HILIC+	2783-94-0		C19531		(426.0463, 5604.01)(427.038, 2292.83)
Swietenidin B	0.0297422	-17.0402	-4.09087	205.074	3.033	HILIC+	2721-56-4		C10741		(228.0639, 2889.25)(433.1378, 605.03)(206.0817, 97696.62)(207.0848, 12447.29)(223.1067, 2367.23)(411.1598, 1414.64)
Swietenidin B	0.0362247	-16.6392	-4.05651	205.074	3.089	HILIC-	2721-56-4		C10741		(409.1391, 1150.24)(204.0668, 130639.27)(205.0698, 16526.8)
Swietenidin B	0.032746	-12.9905	-3.69939	205.074	5.898	C18+	2721-56-4		C10741		(228.0625, 20611.57)(229.066, 3283.4)(433.1364, 1064.78)(206.0808, 63262.66)(207.0842, 8494.89)
Swietenidin B	0.0341456	-12.7022	-3.66701	205.074	5.898	C18-	2721-56-4		C10741		(409.14, 1561.7)(240.0425, 857.19)(204.0668, 82946.38)(205.0698, 11179.5)
Taurocholic acid 3-sulfate	0.344829	-7.24589	-2.85716	612.275	5.111	HILIC+				LMST05020031	(613.2815, 6196.46)(614.2849, 2001.63)(615.2828, 780.14)
Taurocholic acid 3-sulfate	0.34575	-6.0045	-2.58604	595.247	5.107	HILIC-				LMST05020031	(594.2407, 15068.12)(595.2436, 4561.44)
Taurocholic acid 3-sulfate	0.349571	-7.48478	-2.90396	612.275	6.077	C18+				LMST05020031	(613.282, 8947.09)(614.2854, 2849.73)(615.2806, 1063.17)
Taurodeoxycholic acid	0.552051	-3.74398	-1.90457	516.322	7.783	C18+				LMST05040013	(517.3304, 140380.06)(518.3334, 43493.54)(519.3326, 12933.56)
Taurodeoxycholic acid	0.355632	-10.1247	-3.33981	499.296	3.272	HILIC+				LMST05040013	(522.2852, 21378.47)(523.2886, 6555.47)(524.2884, 1969.64)(1021.5815, 17329.08)(1022.5845, 10607.27)(1023.5852, 5077.46)(1024.5847, 1973.3)(500.3036, 216682.2)(501.3066, 62844.42)(502.3055, 18663.19)(517.3303, 203295.94)(999.6003, 135853.45)(1000.6033, 79653.29)(1001.6031, 35947.27)(1002.6034, 12752.63)(1003.6047, 3608.76)
Tauroursocholic acid	0.185596	-10.6581	-3.41388	515.291	4.342	HILIC+				LMST05040014	(538.2804, 70919.99)(539.2836, 20805.38)(540.2829, 6653.68)(1053.5713, 48704.51)(1054.5743, 29532.24)(1055.5743, 13528.04)(1056.5756, 4859.0)(1057.5778, 1591.19)(516.2993, 337548.66)(517.3019, 102430.38)(518.3008, 30373.5)(519.3012, 6407.26)(533.3255, 2297861.5)(534.3288, 665682.4)(535.3282, 191874.86)(536.3289, 39403.34)(1048.6143, 2485.4)(1049.6178, 1429.75)(1050.6166, 825.34)(1031.591, 227302.…
Tauroursocholic acid Esi+7.126004	0.331586	-11.778	-3.55802	515.292	7.126	C18+				LMST05040014	(538.2806, 51293.85)(539.2842, 16966.39)(516.2993, 253622.84)(517.304, 82068.25)(533.3252, 1715924.8)(534.3283, 534048.6)(535.3285, 141073.55)
Tauroursocholic acid Esi-3.6620011	0.32401	-10.2045	-3.35113	515.291	3.662	HILIC-				LMST05040014	(1029.575, 180994.23)(1030.578, 106175.91)(1031.5782, 47310.13)(1032.5782, 15586.74)(1033.5782, 4475.8)(514.2841, 307680.6)(515.2872, 87933.66)(516.2862, 25938.85)(517.2873, 5198.98)(518.2874, 816.68)
Tauroursocholic acid Esi-6.2969985	0.320415	-9.94236	-3.31359	515.291	6.297	C18-				LMST05040014	(1029.5754, 67513.86)(1030.5785, 41089.3)(1031.579, 17529.76)(1032.5795, 5942.15)(1033.5802, 1836.39)(514.2844, 1567791.0)(515.2876, 461882.4)(516.2874, 127583.18)(517.2879, 25782.86)(560.2925, 659.66)
Tauroursodeoxycholic acid	0.191224	-17.6223	-4.13933	499.296	7.85	C18-	14605-22-2		C16868	LMST05040015	(997.5841, 8002.83)(998.5879, 4772.49)(999.5871, 2110.33)(1000.5889, 703.79)(498.2889, 109428.07)(499.292, 30637.5)(500.2917, 9404.61)(501.293, 1888.01)
Tauroursodeoxycholic acid Esi-3.2030013	0.0261704	-293.175	-8.19562	499.296	3.203	HILIC-	14605-22-2		C16868	LMST05040015	(997.5853, 148620.25)(998.5881, 86356.09)(999.5883, 38266.33)(1000.589, 12684.33)(498.2892, 708877.44)(499.2926, 199064.78)(500.2917, 55303.62)(501.292, 11138.51)
Taxine B	0.492575	-4.93	-2.30159	583.312	8.382	C18+	1361-51-9		C19989		(606.303, 1642.3)(584.319, 37175.78)(585.3224, 10668.97)(586.3255, 2578.12)
Taxine B Esi+8.270997	0.495808	-4.69436	-2.23093	583.312	8.271	C18+	1361-51-9		C19989		(606.3032, 1535.22)(584.3192, 27032.39)(585.3221, 7796.99)(586.3281, 2228.24)
Tenovin-1	0.104941	-18.5536	-4.21363	386.177	1.558	HILIC+	380315-80-0				(387.1836, 3630.61)(388.1939, 894.16)(389.1832, 182.92)
Teprenone	0.118094	31.1143	4.9595	347.318	3.595	HILIC+	6809-52-5		C13297		(348.3255, 27604.13)(349.3289, 7255.02)(350.3314, 1082.59)
tetracosanal	0.420119	-5.24153	-2.38999	369.396	3.787	HILIC+				LMFA06000103	(370.4037, 4540.45)(371.4063, 1184.39)
Tetradecanedioic acid	0.29235	5.12534	2.35765	280.165	7.054	C18+	821-38-5	HMDB00872	C11002	LMFA01170018	(281.1717, 8035.63)(282.1748, 1704.76)
Tetrahydrogeranylgeranyl diphosphate	0.419469	-5.18959	-2.37562	454.219	8.869	HILIC+			C17440		(477.2073, 3409.07)(478.2096, 724.68)(455.2258, 2495.12)
Tetranitromethane	0.0988074	-9.08357	-3.18326	195.97	1.08	HILIC+	509-14-8		C19300		(196.978, 8381.57)(197.9789, 1394.22)(214.004, 942.24)
Tetranor-PGF1alpha	0.0574407	32.2484	5.01115	322.175	6.928	HILIC+				LMFA03010213	(323.1825, 15013.12)(324.1853, 2883.4)(325.1853, 414.87)
TG(18:3(9Z,12Z,15Z)/14:0/22:6(4Z,7Z,10Z,13Z,16Z,19Z))[iso6]	0.239579	13.8667	3.79356	867.733	0.987	HILIC+		HMDB10498			(890.7219, 13582.78)(891.7256, 9558.95)
Thalidomide	0.070365	25.0568	4.64713	280.046	3.235	C18+	50-35-1		C07910		(281.0533, 4869.48)(282.0555, 920.77)
Thapsigargin	0.380771	4.61125	2.20516	650.328	11.688	C18+			C09561		(651.3357, 2517.35)(652.339, 887.36)
Theonellasterol D	0.0326948	73.4942	6.19956	472.391	1.029	HILIC+				LMST01040182	(473.3976, 3610.51)(474.4006, 673.0)(490.4248, 17980.26)(491.428, 6111.94)(492.4237, 1164.84)
Thiazolylethylamine	0.178538	-8.33705	-3.05954	128.042	1.158	HILIC-	18453-07-1		C17927		(255.066, 1340.3)(256.0686, 98.33)(127.0399, 11745.26)(128.0427, 815.39)(187.0609, 10861.78)
Thiodiacetic acid	0.0813988	-12.2733	-3.61746	149.998	4.591	HILIC-	123-93-3		C14872		(148.991, 6065.69)(194.9956, 1337.24)
Thiodiacetic acid sulfoxide	0.0633021	32.72	5.0321	165.993	1.085	HILIC-	33388-14-6		C14873		(164.9863, 104923.18)(165.9884, 6913.5)
Thiopurine	0.602184	3.28338	1.71518	152.015	1.638	HILIC-			C01756		(151.0071, 11580.13)(152.0099, 619.96)(197.0133, 4161.47)
Thiosulfic acid	0.25574	3.04228	1.60515	173.965	8.802	HILIC-	14383-50-7	HMDB00257			(172.9579, 15232.76)(173.9575, 1770.54)
Thiosulfic acid 4.5700026	0.636407	3.00906	1.58931	173.968	4.57	HILIC-	14383-50-7	HMDB00257			(172.9576, 9613.59)(173.9567, 1224.43)
Thr Gln Trp	0.0980552	25.9603	4.69824	433.199	1.164	HILIC+					(434.206, 6172.3)(435.2085, 854.82)(451.2267, 875.15)
Thr His Pro	0.126681	3.44805	1.78578	413.189	3.227	C18-					(412.182, 7499.28)(413.1841, 842.42)
Thr-Abu-OH	0.0930576	-23.8322	-4.57484	348.093	1.025	C18+					(349.0998, 8105.69)(350.1029, 1459.67)(351.0957, 825.61)
Threonic acid	0.225304	12.2351	3.61296	136.037	8.52	HILIC-				LMFA01050412	(136.0333, 2476.05)(195.0514, 9448.65)(196.0544, 718.62)
Thromboxane A2	0.474901	4.47856	2.16303	352.224	6.965	C18+	57576-52-0		C02198		(353.2315, 5009.47)(354.2351, 1226.12)
Tiapamil	0.371681	-5.61082	-2.48821	615.216	4.342	HILIC-	57010-31-8		C13765		(614.2084, 10758.17)(615.2108, 4335.38)(616.2102, 1625.63)
trans-3-Aminocyclopentane-1-carboxylic acid Esi+0.7679998	0.105679	10.3069	3.36555	129.078	0.768	C18+	57376-72-4		C13696		(152.0681, 18529.02)(130.0861, 47600.14)(131.0897, 3264.68)(147.1125, 150652.52)(148.1157, 12142.47)
trans-3-Aminocyclopentane-1-carboxylic acid Esi+5.1069984	0.228949	4.38254	2.13177	129.081	5.107	HILIC+	57376-72-4		C13696		(130.0872, 21060.09)(131.0898, 1586.78)
Traumatic Acid	0.472861	-5.18263	-2.37369	250.118	6.817	C18+	6402-36-4	HMDB00933	C16308	LMFA01170002	(251.1252, 11325.24)(252.1291, 1589.26)
Tremetone	0.00177425	-365.846	-8.51509	202.103	6.134	C18+	4976-25-4		C08992		(203.1101, 5549.61)(204.1203, 1088.36)(220.1363, 17223.15)(221.1394, 2406.61)
TRIBOA	0.151838	6.61502	2.72575	197.032	1.134	HILIC-			C15771		(196.0251, 34370.8)(197.0294, 3190.03)
Trichlamide	0.444167	4.37949	2.13076	356.043	1.104	HILIC+	70193-21-4		C18916		(357.0508, 41848.34)(358.0513, 13481.21)
Tricin 7-neohesperidoside	0.00171652	152.102	7.2489	638.163	1.099	HILIC+				LMPK12110862	(639.1907, 3709.39)(640.1928, 1774.75)
tridecanal	0.189363	-6.43362	-2.68563	220.178	0.861	C18+				LMFA06000074	(221.1857, 52749.66)(222.1888, 6707.8)
Trigonelline	0.375192	-6.591	-2.7205	137.047	3.197	HILIC+	535-83-1	HMDB00875	C01004		(138.053, 5992.03)(155.0792, 1755.5)(292.1436, 495.13)
Trimethylaminoacetone	0.0202502	-41.2373	-5.36588	115.098	1.254	HILIC+	13429-97-5	HMDB12296			(253.1792, 3850.48)(116.1069, 7985.01)
Trimethylaminoacetone	0.128626	-4.43769	-2.14981	115.1	1.001	C18+	13429-97-5	HMDB12296			(138.0892, 480.81)(116.1067, 157771.17)(117.11, 12240.02)(133.1269, 300.1)
Triprolidine	0.379505	5.05235	2.33695	278.175	1.174	HILIC+	486-12-4				(279.1763, 3378.98)(280.1756, 1024.22)(296.2061, 3118.73)
Trithionic acid	0.466493	-5.05602	-2.338	253.92	7.463	HILIC-					(252.9144, 9124.75)(253.9131, 1269.92)
Trolamine	0.295573	5.14418	2.36294	149.105	0.837	C18+	102-71-6		C06771		(150.1125, 14831.62)(151.113, 2215.33)
Tromethamine Esi+6.669001	0.395781	6.08115	2.60434	121.073	6.669	HILIC+			C07182		(122.0808, 15097.89)(123.0891, 1693.25)
Trovafloxacin	0.0760793	42.3616	5.40469	462.115	1.536	HILIC-	147059-72-1		C07664		(461.1082, 44689.44)(462.1113, 10270.97)(463.1141, 2300.67)
Trp Ala Ala	0.152197	-5.26843	-2.39737	366.082	1.631	HILIC+					(369.1526, 2980.12)(370.1561, 724.92)
Trp Gly His	0.507345	-3.85156	-1.94544	415.197	4.854	C18+					(416.2041, 23138.73)(417.2068, 5630.98)(418.2098, 1201.64)
Trp Tyr Trp	0.207188	9.57106	3.25868	613.26	5.531	HILIC-					(612.252, 5169.16)(613.2566, 1222.29)
Tuberonic acid glucoside	0.20902	17.6423	4.14096	388.173	2.698	HILIC+			C08558	LMFA13010032	(389.1778, 751.13)(406.2068, 20809.82)(407.2101, 4559.42)(408.2149, 1010.04)
Tuberonic acid glucoside	0.359202	8.63759	3.11063	388.173	2.704	HILIC-			C08558	LMFA13010032	(387.1661, 29300.83)(388.1695, 5626.69)
Tubulysin E	0.0595176	-9.07071	-3.18122	859.442	13.201	C18-			C15705		(858.4384, 3327.03)(859.4413, 1606.07)(860.4409, 405.87)
Tumonoic Acid A	0.335321	-5.65281	-2.49897	339.241	6.04	HILIC+					(340.2481, 4235.87)(341.2507, 892.66)
Tumonoic Acid A	0.129527	-5.78379	-2.53202	339.24	8.428	C18+					(340.2478, 4105.79)(341.2506, 946.48)
Tumonoic Acid F	0.00214651	-142.333	-7.15312	383.267	6.359	HILIC+					(384.2741, 4125.99)(385.2773, 833.62)
Tussilagine	0.0538475	-11.0933	-3.47161	199.121	2.882	HILIC+	80151-77-5		C10411		(200.1282, 52617.8)(201.131, 6771.4)
Tussilagine	0.0077301	-62.4648	-5.96497	199.121	2.928	HILIC-	80151-77-5		C10411		(198.1138, 50782.49)(199.1168, 6051.04)
Tussilagine	0.000480287	-3.08268	-1.62419	199.121	6.608	C18+	80151-77-5		C10411		(200.1277, 33866.48)(201.131, 4634.55)
Tyr Pro Glu	0.119904	3.5063	1.80995	407.169	3.23	C18-					(406.1617, 11281.49)(407.1641, 2157.93)
Tyr Trp Ala	0.292476	-3.82054	-1.93378	460.17	2.987	C18+					(461.1774, 42968.24)(462.1801, 9949.93)(463.1855, 1537.47)
Tyr Trp Cys	0.0299715	33.5093	5.06649	516.168	4.826	HILIC-					(515.1611, 8726.65)(516.163, 2510.79)
Tyr Tyr Tyr	0.0289277	29.2946	4.87256	553.211	5.916	HILIC-					(552.2038, 19303.27)(553.2067, 4694.65)(554.2086, 1343.45)
Tyramine-O-sulfate	0.275182	3.73094	1.89954	217.044	2.669	HILIC-	30223-92-8	HMDB06409			(493.1002, 996.14)(216.0379, 204800.62)
Tyr-HoPhe-OH	0.125185	25.3541	4.66415	510.159	2.655	HILIC-					(509.1515, 14910.19)(510.1547, 3697.35)
Tyr-Ile-OH	0.109501	17.406	4.12151	416.153	6.082	HILIC-					(415.145, 6130.07)(416.1473, 1105.4)(461.151, 22240.97)(462.1542, 3924.33)(463.1565, 1092.43)
TyrMe-Ile-OH	0.222957	-11.8412	-3.56574	447.202	6.029	C18+					(448.2089, 7647.35)(449.2128, 2034.74)
TyrMe-Phe4Cl-OH	0.00215459	269.25	8.0728	558.143	2.83	HILIC-					(557.1358, 2266.66)(558.1381, 1272.0)
Tyr-Phe-OH	0.233127	3.9886	1.99588	472.125	2.756	HILIC+					(473.1325, 7505.22)(474.1395, 1548.63)
U-74389G	0.410874	4.2654	2.09268	610.394	6.679	HILIC+	153190-29-5				(633.3834, 2589.31)(611.4024, 4592.76)(612.4053, 1323.23)
Ubiquinone 8	0.203722	-4.67099	-2.22373	726.563	1.99	HILIC-	2394-68-5		C17569		(725.5563, 3454.0)(726.5596, 1635.44)
UK-47265	0.0744434	25.2362	4.65742	338.046	5.789	C18-	81886-52-4		C11701		(337.0387, 32460.29)(338.0419, 5595.83)(339.0382, 1576.72)
Undec-2-ene-8,10-diynoic acid isobutylamide	0.147571	-5.49392	-2.45784	231.166	1.136	HILIC+	99615-81-3				(485.3216, 2759.74)(486.325, 1744.28)(232.1657, 2120.37)
Urocanic acid	0.00541904	-3.13242	-1.64728	138.043	3.331	HILIC+	104-98-3	HMDB00301	C00785		(139.0498, 987836.3)(140.0531, 66351.92)(277.093, 88226.04)(278.0962, 12809.66)(279.0981, 1784.66)
Uscharidin	0.361609	-5.42065	-2.43846	530.25	11.312	C18+	24321-47-9		C08883		(531.2572, 5860.43)(532.263, 1730.87)(533.2619, 589.09)
Uvaricin	0.470434	-5.9091	-2.56294	670.479	14.847	C18+	82064-83-3		C08572		(671.4856, 23740.2)(672.4891, 9800.61)(673.4944, 2964.55)
Val Asp Gly	0.105807	25.7367	4.68575	289.124	1.454	C18+					(312.111, 4405.68)(313.1187, 650.33)(290.1338, 2293.6)(291.1379, 427.47)
Val Ile	0.087532	-27.3574	-4.77386	230.163	4.167	C18+					(231.1699, 11242.17)(232.1729, 1815.13)
Val Tyr	0.387523	5.59823	2.48497	280.142	3.332	C18+					(281.1492, 21532.99)(282.1528, 4410.89)
Valerianine	0.289994	7.58861	2.92384	177.115	4.938	HILIC+	30634-66-3		C09991		(178.1228, 9260.73)(179.1247, 1755.29)
Valinopine	0.331011	3.54476	1.82569	247.105	1.056	C18+			C19976		(248.1126, 57177.42)(249.1154, 8607.98)
Valiolone	0.155306	5.20998	2.38128	192.064	0.835	C18-			C12113		(191.0564, 17142.7)(192.0594, 1700.17)(237.0624, 4867.73)
Verapamil	0.0753686	10.5295	3.39637	471.312	1.248	HILIC+	52-53-9	HMDB01850	C07188		(472.3172, 4540.39)(473.3193, 1518.04)
Vitamin E succinate(tocopherol succinate)	0.35591	5.35629	2.42123	530.403	1.115	HILIC+	4345-03-03				(531.4144, 3746.07)(532.4256, 1946.0)(548.4373, 11059.86)
Vitexin 2''-O-(2'''-methylbutyryl)	0.181544	10.0721	3.33229	533.184	3.224	C18+				LMPK12110276	(534.191, 5109.31)(535.1945, 1795.86)
VPGPR Enterostatin	0.266384	-3.92236	-1.97172	584.331	1.062	HILIC-	144964-56-7	HMDB03577			(583.3222, 17970.04)(584.3243, 6408.77)
Xanthochymol	0.11132	-8.06857	-3.01231	648.374	6.559	HILIC-	52617-32-0		C09979		(647.3663, 3491.14)(648.3646, 1551.03)
Xanthosine	0.0661984	17.599	4.13742	284.076	1.959	HILIC-	146-80-5	HMDB00299	C01762		(283.0679, 8604.28)(284.0678, 1318.81)
XV638	0.526755	-3.48995	-1.80321	804.241	2.842	HILIC-			C06488		(803.2336, 5329.23)(804.2364, 2161.31)(805.2401, 501.56)
Zaragozic acid A	0.152198	-6.43835	-2.68669	750.303	3.515	HILIC-				LMPK00000001	(749.2962, 10275.49)(750.2988, 3992.03)(751.2976, 1654.07)
Z-Arg-Arg-NHMec	0.372083	-4.99283	-2.31986	681.324	10.889	C18-	88937-61-5		C02334		(680.3177, 3977.37)(681.3203, 1594.5)
Zinniol	0.108497	-6.20383	-2.63316	266.152	7.873	C18-	17811-28-8		C10840		(301.1212, 2621.8)(265.144, 4701.95)(266.1477, 815.64)
